# Supplementary material for: Cholinergic Signaling Modulates Intestinal Pathophysiology in a Drosophila Model of Cystic Fibrosis
Source: bioRxiv. 2025 Jul 5:2025.07.02.662792. Preprint. [Version 1] doi: 10.1101/2025.07.02.662792 (PMC12236621; doi:10.1101/2025.07.02.662792)
Supplement: Supplement 1 [file media-1.csv]

	gene	p_val	avg_log2FC	pct.1	pct.2	condition	cell_type
1	LysD	8.26267165844628e-62	-1.67084959017534	0.86	0.992	CF_vs_WT	01_aEC1
2	CG6295	1.03867700906268e-61	-1.99778284476389	0.773	0.952	CF_vs_WT	01_aEC1
3	LysB	5.45856732639939e-50	-1.79411816494432	0.598	0.922	CF_vs_WT	01_aEC1
4	LysE	9.19524573916145e-46	-1.86047491630436	0.552	0.892	CF_vs_WT	01_aEC1
5	CG32373	2.91395320124548e-43	4.13237034407615	0.483	0.07	CF_vs_WT	01_aEC1
6	CG17192	1.26022826707114e-39	-2.14369113242112	0.402	0.794	CF_vs_WT	01_aEC1
7	Jon99Cii	8.24487966372579e-33	-0.980243663164333	0.965	0.98	CF_vs_WT	01_aEC1
8	Jon99Ciii	5.59188338978298e-32	-1.50248891007619	0.717	0.892	CF_vs_WT	01_aEC1
9	rols	3.19491072024274e-24	-1.50272775815442	0.538	0.784	CF_vs_WT	01_aEC1
10	Jon25Bii	5.47559363301058e-19	0.746711500550152	0.755	0.375	CF_vs_WT	01_aEC1
11	deltaTry	1.11231562629896e-17	3.27441027725606	0.196	0.02	CF_vs_WT	01_aEC1
12	LanA	8.47469245588841e-17	-4.42371436202798	0.014	0.238	CF_vs_WT	01_aEC1
13	lectin-37Da	6.65051944175317e-15	2.50263047885456	0.217	0.04	CF_vs_WT	01_aEC1
14	lectin-37Db	8.9521771747453e-14	1.58910811966595	0.615	0.367	CF_vs_WT	01_aEC1
15	Jon25Bi	6.16691263827844e-13	0.808927033346744	0.762	0.485	CF_vs_WT	01_aEC1
16	Jon66Ci	7.04269553168587e-13	2.01925405044497	0.22	0.05	CF_vs_WT	01_aEC1
17	CG3348	7.85805003513247e-13	-2.50006829853726	0.15	0.385	CF_vs_WT	01_aEC1
18	Jon99Fi	3.78272131349663e-12	-1.299325633128	0.266	0.493	CF_vs_WT	01_aEC1
19	sli	5.68492885992213e-12	2.1441283039366	0.217	0.054	CF_vs_WT	01_aEC1
20	Fer1HCH	2.31179320904773e-11	0.61747385362588	0.923	0.784	CF_vs_WT	01_aEC1
21	Ace	5.65532795498148e-11	0.57802442049238	0.951	0.876	CF_vs_WT	01_aEC1
22	Amy-d	1.9163991698839e-10	-0.827768416994534	0.759	0.842	CF_vs_WT	01_aEC1
23	Jon25Biii	4.5832185497797e-10	1.18065990705512	0.469	0.259	CF_vs_WT	01_aEC1
24	shf	9.33801434313185e-10	-1.73187348062421	0.182	0.359	CF_vs_WT	01_aEC1
25	Idgf6	1.12904191864859e-09	1.17188946595154	0.325	0.136	CF_vs_WT	01_aEC1
26	CG46339	7.29518445362467e-09	1.03193215174496	0.514	0.319	CF_vs_WT	01_aEC1
27	Muc14A	8.02812141133466e-09	1.98676178598378	0.339	0.166	CF_vs_WT	01_aEC1
28	Peritrophin-15a	2.68392766292725e-08	0.759866309555534	0.395	0.208	CF_vs_WT	01_aEC1
29	daw	5.39775222094401e-08	-0.817792681123384	0.549	0.695	CF_vs_WT	01_aEC1
30	Tsf1	9.07394277173804e-08	5.70339274696467	0.056	0	CF_vs_WT	01_aEC1
31	mtg	2.75613879728461e-07	-3.25900121953377	0.024	0.134	CF_vs_WT	01_aEC1
32	Pdi	2.84298004671275e-07	0.610885273771503	0.727	0.559	CF_vs_WT	01_aEC1
33	wb	5.3726631793551e-07	-2.63207451741076	0.035	0.148	CF_vs_WT	01_aEC1
34	stl	5.69892437565302e-07	0.625878382802393	0.71	0.561	CF_vs_WT	01_aEC1
35	Amy-p	8.84872788747611e-07	-0.712764041760276	0.874	0.866	CF_vs_WT	01_aEC1
36	Sulf1	1.79533492011444e-06	0.559524736756065	0.766	0.603	CF_vs_WT	01_aEC1
37	Mur29B	1.874962360055e-06	1.39054089315794	0.136	0.042	CF_vs_WT	01_aEC1
38	CG30289	3.12675748325808e-06	-3.61898571291286	0.007	0.088	CF_vs_WT	01_aEC1
39	PGRP-LB	3.50028842563303e-06	0.80998772521043	0.633	0.481	CF_vs_WT	01_aEC1
40	Mmp2	3.98541366050838e-06	1.83552956400941	0.115	0.032	CF_vs_WT	01_aEC1
41	CG10472	4.95891497116082e-06	0.637380627372386	0.703	0.539	CF_vs_WT	01_aEC1
42	CG31469	5.62862364705477e-06	1.65466965963024	0.154	0.056	CF_vs_WT	01_aEC1
43	LysS	6.43181867993602e-06	-1.532869831518	0.084	0.204	CF_vs_WT	01_aEC1
44	Akr1B	6.85887469402214e-06	1.09309718893265	0.483	0.317	CF_vs_WT	01_aEC1
45	Tg	7.25540187659293e-06	-1.22610003234204	0.129	0.257	CF_vs_WT	01_aEC1
46	LysX	9.59879733100388e-06	3.37839147711557	0.045	0.002	CF_vs_WT	01_aEC1
47	NijA	1.03822409452098e-05	2.37621970602642	0.066	0.01	CF_vs_WT	01_aEC1
48	Pvf1	1.48216711894606e-05	0.892753783075017	0.182	0.076	CF_vs_WT	01_aEC1
49	CG5455	1.72509788960822e-05	-0.64132404625956	0.633	0.689	CF_vs_WT	01_aEC1
50	Npc2a	2.19707947281147e-05	2.15253232915616	0.087	0.022	CF_vs_WT	01_aEC1
51	Hsc70-3	3.98485178802391e-05	1.10355112499178	0.766	0.669	CF_vs_WT	01_aEC1
52	pyr	4.9188062487896e-05	-0.514189969494148	0.818	0.852	CF_vs_WT	01_aEC1
53	grass	6.10191976085467e-05	1.44920351064096	0.161	0.07	CF_vs_WT	01_aEC1
54	CG6048	0.000145528360270106	0.674635513634099	0.339	0.208	CF_vs_WT	01_aEC1
55	scb	0.000150365666091537	0.516756819842908	0.535	0.367	CF_vs_WT	01_aEC1
56	Mur18B	0.000206691750822325	2.87753367086236	0.049	0.008	CF_vs_WT	01_aEC1
57	CG17292	0.000261154557135539	0.629424105083725	0.343	0.216	CF_vs_WT	01_aEC1
58	CG6296	0.000287551155858636	-0.911798456598362	0.224	0.339	CF_vs_WT	01_aEC1
59	l(3)72Dp	0.000298664940288827	0.662974411987314	0.35	0.222	CF_vs_WT	01_aEC1
60	Def	0.000387871700963867	3.31171084792848	0.031	0.002	CF_vs_WT	01_aEC1
61	CG2852	0.000429188909178353	0.576952894777055	0.28	0.16	CF_vs_WT	01_aEC1
62	Spn28B	0.000441176667991397	4.35766765711025	0.024	0	CF_vs_WT	01_aEC1
63	AstC	0.000773660477905991	1.40787237443946	0.052	0.012	CF_vs_WT	01_aEC1
64	CG8093	0.00111455328390601	1.42519589381564	0.094	0.038	CF_vs_WT	01_aEC1
65	CG3700	0.00140139537415397	1.28996794350966	0.087	0.034	CF_vs_WT	01_aEC1
66	CG32755	0.00145143845060615	1.14960919028724	0.084	0.032	CF_vs_WT	01_aEC1
67	CG4678	0.00145577558626847	0.936782105538195	0.133	0.064	CF_vs_WT	01_aEC1
68	Cht4	0.00169673790480558	1.71348176996385	0.07	0.024	CF_vs_WT	01_aEC1
69	CG31704	0.00176013504832072	0.714122801939534	0.224	0.134	CF_vs_WT	01_aEC1
70	CG5550	0.00179164646128285	0.522324763188232	0.224	0.132	CF_vs_WT	01_aEC1
71	Peritrophin-15b	0.00192016412536071	1.32219476921643	0.059	0.018	CF_vs_WT	01_aEC1
72	Manf	0.00235634861022629	0.688266493308361	0.287	0.188	CF_vs_WT	01_aEC1
73	Crys	0.00265776148651238	2.08335574243415	0.038	0.008	CF_vs_WT	01_aEC1
74	CG5639	0.00340885898408623	0.55561166262692	0.098	0.044	CF_vs_WT	01_aEC1
75	CG33127	0.00376276525107377	0.690600440401178	0.301	0.208	CF_vs_WT	01_aEC1
76	Kaz1-ORFB	0.00383824998197323	2.62894793289412	0.028	0.004	CF_vs_WT	01_aEC1
77	Ilp6	0.00407475096342721	-0.947231370474003	0.017	0.062	CF_vs_WT	01_aEC1
78	CG18067	0.00489466579612078	1.63776833582413	0.07	0.028	CF_vs_WT	01_aEC1
79	CG8774	0.00568965813774383	0.935295493267228	0.073	0.03	CF_vs_WT	01_aEC1
80	wls	0.00663193597062102	0.850268246877108	0.066	0.026	CF_vs_WT	01_aEC1
81	lectin-28C	0.00868783838865473	0.658310255577549	0.133	0.074	CF_vs_WT	01_aEC1
82	Gp93	0.00938783414468359	0.631346064145197	0.371	0.283	CF_vs_WT	01_aEC1
83	Twdlbeta	0.00977901331215379	-2.10342568805186	0.014	0.05	CF_vs_WT	01_aEC1
84	CG34171	0.0116020372758213	0.773206472414892	0.098	0.05	CF_vs_WT	01_aEC1
85	CG12056	0.0122058829921029	1.06634134094127	0.059	0.024	CF_vs_WT	01_aEC1
86	miple1	0.0127647094971096	0.872280601050523	0.101	0.054	CF_vs_WT	01_aEC1
87	CG31883	0.0140751932853906	1.78821469573045	0.042	0.014	CF_vs_WT	01_aEC1
88	isoQC	0.0149442299473799	0.889157740680905	0.098	0.052	CF_vs_WT	01_aEC1
89	ITP	0.0158971224972193	-0.870490713588958	0.052	0.102	CF_vs_WT	01_aEC1
90	Wnt6	0.0163419502704497	0.726980819188674	0.108	0.06	CF_vs_WT	01_aEC1
91	CG14642	0.0163579283212701	2.97794019006481	0.017	0.002	CF_vs_WT	01_aEC1
92	CG6847	0.0165523870694513	2.25551359863105	0.017	0.002	CF_vs_WT	01_aEC1
93	betaGlu	0.0169045496719901	0.778502243731556	0.126	0.074	CF_vs_WT	01_aEC1
94	CG16799	0.0184925232495249	0.723580752826608	0.063	0.028	CF_vs_WT	01_aEC1
95	CG8870	0.0218007205674794	2.65171493413403	0.01	0	CF_vs_WT	01_aEC1
96	CG13309	0.0218007205674794	2.46044822997882	0.01	0	CF_vs_WT	01_aEC1
97	BomS3	0.0218007205674794	3.0847661867179	0.01	0	CF_vs_WT	01_aEC1
98	Listericin	0.0218007205674794	2.82846748855495	0.01	0	CF_vs_WT	01_aEC1
99	Spn47C	0.0218007205674794	3.06823551349175	0.01	0	CF_vs_WT	01_aEC1
100	upd3	0.0218007205674794	2.68179533106358	0.01	0	CF_vs_WT	01_aEC1
101	CG14034	0.0218007205674794	3.63117531999675	0.01	0	CF_vs_WT	01_aEC1
102	CG15418	0.0218007205674794	2.85675095159441	0.01	0	CF_vs_WT	01_aEC1
103	Jon44E	0.0223657121750984	-0.893077479095334	0.08	0.134	CF_vs_WT	01_aEC1
104	CG4267	0.0224537769714215	1.36003386313052	0.021	0.004	CF_vs_WT	01_aEC1
105	CDase	0.0224824263581154	0.685110726798107	0.052	0.022	CF_vs_WT	01_aEC1
106	CG40470	0.0226609838432721	0.596506997249633	0.192	0.132	CF_vs_WT	01_aEC1
107	Sema2b	0.0230128692074413	0.857618786312763	0.021	0.004	CF_vs_WT	01_aEC1
108	Spn42De	0.0230128692074413	1.38372438645132	0.021	0.004	CF_vs_WT	01_aEC1
109	CCHa1	0.0264873276717112	1.9245684059043	0.024	0.006	CF_vs_WT	01_aEC1
110	AdamTS-B	0.026910456414276	0.697620952921571	0.08	0.042	CF_vs_WT	01_aEC1
111	CG14913	0.0352568426645669	0.50655298590075	0.14	0.09	CF_vs_WT	01_aEC1
112	EbpIII	0.0398138186190432	0.624982686703239	0.077	0.042	CF_vs_WT	01_aEC1
113	PGRP-SC1a	0.0398925714767748	-1.73298606070453	0.014	0.04	CF_vs_WT	01_aEC1
114	CG11113	0.0417426847048137	2.45058439789736	0.014	0.002	CF_vs_WT	01_aEC1
115	Muc68Ca	0.041961606880176	0.588036428685212	0.066	0.034	CF_vs_WT	01_aEC1
116	Nplp4	0.0422206604762839	1.78306518238158	0.014	0.002	CF_vs_WT	01_aEC1
117	CG32379	0.0424613796129379	1.98669434518583	0.014	0.002	CF_vs_WT	01_aEC1
118	CG5246	0.0448347856595316	-0.883930055699131	0.024	0.056	CF_vs_WT	01_aEC1
119	CG4467	0.0448939222330926	-2.4173472662005	0	0.014	CF_vs_WT	01_aEC1
120	CG42335	1.29261803119895e-53	-1.96430073822112	0.865	0.959	CF_vs_WT	02_pEC1
121	LysD	4.35830571551085e-46	-2.91490975111402	0.255	0.709	CF_vs_WT	02_pEC1
122	Jon65Aiii	3.69657103772541e-44	1.05730403217006	0.997	0.838	CF_vs_WT	02_pEC1
123	CDase	5.30630303677043e-37	1.5902951118625	0.878	0.535	CF_vs_WT	02_pEC1
124	Burs	1.04804757695459e-36	-1.70505261625874	0.647	0.841	CF_vs_WT	02_pEC1
125	Twdlbeta	1.00203535095533e-34	-4.85531612110518	0.023	0.382	CF_vs_WT	02_pEC1
126	Jon65Aiv	1.90852274532689e-25	0.578715115824224	1	0.906	CF_vs_WT	02_pEC1
127	Jon25Bi	1.9577784550331e-25	1.97554332557579	0.509	0.141	CF_vs_WT	02_pEC1
128	Jon25Bii	2.0082870682518e-25	2.00061316837677	0.473	0.112	CF_vs_WT	02_pEC1
129	Ance	1.05806236316574e-22	-0.975708986191529	0.966	0.976	CF_vs_WT	02_pEC1
130	LysE	5.30700951389603e-22	-3.62753858196079	0.039	0.3	CF_vs_WT	02_pEC1
131	CG8093	5.46781471812112e-21	2.34840228367257	0.426	0.118	CF_vs_WT	02_pEC1
132	CG8773	4.77474873646635e-19	-1.32301079315742	0.569	0.759	CF_vs_WT	02_pEC1
133	LysB	3.80630378566972e-17	-2.87489054456913	0.109	0.356	CF_vs_WT	02_pEC1
134	CREG	5.58488077774269e-16	1.81860346827894	0.421	0.15	CF_vs_WT	02_pEC1
135	yip7	3.07509841665898e-15	0.639382428076948	0.987	0.876	CF_vs_WT	02_pEC1
136	pyr	4.10031853388615e-15	-1.73839303729145	0.169	0.418	CF_vs_WT	02_pEC1
137	CtsB1	1.33036802416966e-13	0.599217418837036	0.935	0.756	CF_vs_WT	02_pEC1
138	PGRP-LB	3.04758872908872e-13	1.05304662110813	0.86	0.656	CF_vs_WT	02_pEC1
139	sog	1.31527834671535e-12	-1.50140592026383	0.275	0.491	CF_vs_WT	02_pEC1
140	CG18135	5.31600986061072e-12	0.550920794698868	0.932	0.797	CF_vs_WT	02_pEC1
141	bnl	7.97902042936407e-12	1.15080437063755	0.816	0.712	CF_vs_WT	02_pEC1
142	Fer1HCH	1.33762113765351e-11	0.552056087279818	0.956	0.85	CF_vs_WT	02_pEC1
143	Jon99Fi	3.8301845869397e-11	-1.41733808805491	0.41	0.609	CF_vs_WT	02_pEC1
144	CG10116	4.70060964312664e-11	0.618431196236672	0.769	0.529	CF_vs_WT	02_pEC1
145	Idgf6	1.0290694589644e-10	1.51687752557534	0.299	0.103	CF_vs_WT	02_pEC1
146	Mur29B	3.95621112684068e-10	1.54986093436413	0.397	0.188	CF_vs_WT	02_pEC1
147	Sema2a	5.41666865146567e-10	0.897711365782621	0.465	0.235	CF_vs_WT	02_pEC1
148	PGRP-SC1b	8.51332835093358e-10	-2.65203269056649	0.078	0.235	CF_vs_WT	02_pEC1
149	Jon99Cii	1.47147649109212e-09	-1.27000794065935	0.868	0.876	CF_vs_WT	02_pEC1
150	CG7142	1.55239830580563e-09	-1.40707751870192	0.216	0.403	CF_vs_WT	02_pEC1
151	Adgf-A	1.85900233233181e-09	0.962720996210384	0.678	0.482	CF_vs_WT	02_pEC1
152	Ance-2	2.02519890205098e-09	-1.9979898032614	0.073	0.226	CF_vs_WT	02_pEC1
153	PGRP-SC1a	2.05772634495273e-09	-3.49190605926293	0.026	0.147	CF_vs_WT	02_pEC1
154	Sap-r	7.95584500764034e-09	0.519034626091409	0.826	0.653	CF_vs_WT	02_pEC1
155	Sod3	8.51532634178406e-09	-1.34562316010622	0.187	0.362	CF_vs_WT	02_pEC1
156	Tg	3.75292348610144e-08	-1.64632392808313	0.14	0.294	CF_vs_WT	02_pEC1
157	Npc2e	1.6331529391699e-07	0.55631430482107	0.782	0.559	CF_vs_WT	02_pEC1
158	CG3348	2.20674551106251e-07	-1.14164494464655	0.501	0.635	CF_vs_WT	02_pEC1
159	lectin-37Da	5.83544421011775e-07	0.715888620895178	0.579	0.4	CF_vs_WT	02_pEC1
160	CG5758	6.00923892599025e-07	0.918989543141892	0.353	0.191	CF_vs_WT	02_pEC1
161	Timp	8.34519471795517e-07	-2.04867854469	0.026	0.121	CF_vs_WT	02_pEC1
162	CG10477	9.50974967457745e-07	2.11071425958677	0.301	0.156	CF_vs_WT	02_pEC1
163	LysX	1.00339026855505e-06	4.23611014426569	0.075	0.003	CF_vs_WT	02_pEC1
164	Pdi	1.55221583510459e-06	0.639814878311479	0.691	0.553	CF_vs_WT	02_pEC1
165	AdamTS-B	2.74841803390699e-06	1.1201447586734	0.265	0.124	CF_vs_WT	02_pEC1
166	CG30082	2.8564214913126e-06	3.5778985474377	0.07	0.003	CF_vs_WT	02_pEC1
167	Jon66Ci	1.07742965254802e-05	1.01832752177633	0.197	0.082	CF_vs_WT	02_pEC1
168	mtg	1.31102143820011e-05	-1.52201407144224	0.062	0.162	CF_vs_WT	02_pEC1
169	CG15199	1.82151493680767e-05	1.66107335105112	0.081	0.012	CF_vs_WT	02_pEC1
170	CG17192	2.57522397801017e-05	-2.72378685941198	0.026	0.1	CF_vs_WT	02_pEC1
171	amn	3.1046710408338e-05	0.823894162136083	0.309	0.174	CF_vs_WT	02_pEC1
172	ImpL2	3.59589838984141e-05	2.83739869364115	0.07	0.009	CF_vs_WT	02_pEC1
173	rols	4.75086214695884e-05	-0.56620015437472	0.758	0.776	CF_vs_WT	02_pEC1
174	CG46339	8.6349135932773e-05	-0.527637165419615	0.769	0.815	CF_vs_WT	02_pEC1
175	Ag5r2	0.000139447908189446	0.565506119927364	0.592	0.429	CF_vs_WT	02_pEC1
176	Adgf-A2	0.000224399754098749	0.792597982258646	0.325	0.206	CF_vs_WT	02_pEC1
177	LanA	0.000231655119405238	-2.01644373758295	0.026	0.088	CF_vs_WT	02_pEC1
178	Akr1B	0.00029495422053225	0.675207810892098	0.538	0.406	CF_vs_WT	02_pEC1
179	Jon99Ciii	0.000370364405816817	-1.31347084746108	0.483	0.526	CF_vs_WT	02_pEC1
180	CG32055	0.000498364147831779	-3.53089270752258	0.003	0.038	CF_vs_WT	02_pEC1
181	Ggt-1	0.000513530809672623	-1.87661586589731	0.117	0.203	CF_vs_WT	02_pEC1
182	Def	0.000636026538416915	4.03813166730951	0.034	0	CF_vs_WT	02_pEC1
183	Peritrophin-15a	0.000917154975775904	0.866932810271579	0.366	0.25	CF_vs_WT	02_pEC1
184	Cht4	0.000931850757640141	1.283244463267	0.112	0.044	CF_vs_WT	02_pEC1
185	CG14820	0.000998703541206143	-0.887962811040674	0.345	0.441	CF_vs_WT	02_pEC1
186	TwdlY	0.00115030569767711	1.58188420690657	0.062	0.015	CF_vs_WT	02_pEC1
187	CG31704	0.00124784744403987	0.527561454118435	0.265	0.165	CF_vs_WT	02_pEC1
188	Nplp4	0.0012652947085865	2.57183611041198	0.044	0.006	CF_vs_WT	02_pEC1
189	CG31469	0.00155548237811683	1.53161047506743	0.101	0.041	CF_vs_WT	02_pEC1
190	Npc2a	0.0017397234500907	0.897528774939516	0.151	0.076	CF_vs_WT	02_pEC1
191	Jon65Aii	0.00176768270667698	-1.08768055351312	0.273	0.353	CF_vs_WT	02_pEC1
192	Qsox1	0.00179533840249957	0.55735835142572	0.358	0.241	CF_vs_WT	02_pEC1
193	Jon44E	0.00240934858280021	-1.88201089074554	0.14	0.215	CF_vs_WT	02_pEC1
194	Kal1	0.00271448711944918	1.51838692549346	0.057	0.015	CF_vs_WT	02_pEC1
195	CG34454	0.00308932331974615	-2.03578714613576	0.008	0.041	CF_vs_WT	02_pEC1
196	CG32473	0.00361083092889812	-0.896756083550946	0.519	0.55	CF_vs_WT	02_pEC1
197	Hmt-1	0.0044260803277703	0.556234595401032	0.247	0.165	CF_vs_WT	02_pEC1
198	CG34227	0.00459785598902694	3.04369663064688	0.023	0	CF_vs_WT	02_pEC1
199	GILT1	0.00510260244175204	-2.5473881785688	0.008	0.038	CF_vs_WT	02_pEC1
200	Spn55B	0.00604594024185842	-0.591879304608363	0.369	0.429	CF_vs_WT	02_pEC1
201	Peritrophin-15b	0.00660912336815338	1.0019893402493	0.057	0.018	CF_vs_WT	02_pEC1
202	egr	0.00731422416439783	-0.98089406931522	0.057	0.112	CF_vs_WT	02_pEC1
203	grass	0.0075873383719614	2.48761015305221	0.021	0	CF_vs_WT	02_pEC1
204	Tollo	0.00886535596505986	0.992403615830416	0.06	0.021	CF_vs_WT	02_pEC1
205	CG9449	0.00946255898098212	-2.0302828044876	0.008	0.035	CF_vs_WT	02_pEC1
206	CG2852	0.0101158394847777	0.662625890536753	0.218	0.144	CF_vs_WT	02_pEC1
207	CG31269	0.0107904257262369	-2.40566993670445	0.005	0.029	CF_vs_WT	02_pEC1
208	CG7509	0.0108903507675279	-2.02195717667508	0.005	0.029	CF_vs_WT	02_pEC1
209	Mp	0.0109406210245142	-2.78283677544211	0.005	0.029	CF_vs_WT	02_pEC1
210	CG34460	0.010989320669855	-3.32602109891587	0.003	0.024	CF_vs_WT	02_pEC1
211	Cht5	0.0125742252836748	2.65661041725952	0.018	0	CF_vs_WT	02_pEC1
212	brn	0.013207330179867	-1.87198946737387	0.01	0.038	CF_vs_WT	02_pEC1
213	Pxd	0.01364647274339	1.58086934968342	0.031	0.006	CF_vs_WT	02_pEC1
214	Muc68D	0.016338122385177	-1.32534939854356	0.109	0.059	CF_vs_WT	02_pEC1
215	Ser	0.0170889223216978	-3.79472778286948	0	0.015	CF_vs_WT	02_pEC1
216	CG17477	0.0170889223216978	-2.44142121179854	0	0.015	CF_vs_WT	02_pEC1
217	Pde1c	0.0201651318614103	-0.606662585209917	0.673	0.688	CF_vs_WT	02_pEC1
218	DptA	0.0209589791098537	2.73098898832652	0.016	0	CF_vs_WT	02_pEC1
219	Spn47C	0.0209589791098537	2.57072883844062	0.016	0	CF_vs_WT	02_pEC1
220	CG4017	0.0210780644599474	-1.84665964414913	0.003	0.021	CF_vs_WT	02_pEC1
221	Pvf2	0.0223004136538558	-1.67552898932128	0.01	0.035	CF_vs_WT	02_pEC1
222	deltaTry	0.0226885713497023	1.50535871469012	0.039	0.012	CF_vs_WT	02_pEC1
223	wb	0.022831763549835	-1.52494640389455	0.075	0.124	CF_vs_WT	02_pEC1
224	CG15117	0.0233372670696742	-0.802396665769154	0.221	0.276	CF_vs_WT	02_pEC1
225	GIIIspla2	0.0264958358707422	0.811461504503425	0.094	0.05	CF_vs_WT	02_pEC1
226	Try29F	0.0286971758652249	1.24278812078919	0.104	0.059	CF_vs_WT	02_pEC1
227	sca	0.0303124851448576	2.08755963948277	0.021	0.003	CF_vs_WT	02_pEC1
228	modSP	0.0330669443645002	-2.20121341408936	0	0.012	CF_vs_WT	02_pEC1
229	Npc2b	0.0339185413318965	-1.82919218138518	0.016	0.041	CF_vs_WT	02_pEC1
230	CG5246	0.0358971166803487	-1.24330190335799	0.088	0.135	CF_vs_WT	02_pEC1
231	mav	0.038479897947248	-1.83077518975805	0.003	0.018	CF_vs_WT	02_pEC1
232	plx	0.0387647340581903	-1.74678818605386	0.01	0.032	CF_vs_WT	02_pEC1
233	to	0.0388747893895554	-2.87825616533363	0.003	0.018	CF_vs_WT	02_pEC1
234	Swim	0.0403916535096355	-0.543499122881675	0.335	0.391	CF_vs_WT	02_pEC1
235	Sema1a	0.044413841902229	-0.687097873275616	0.286	0.341	CF_vs_WT	02_pEC1
236	CG6283	0.0451183122653151	-1.76623823377228	0.021	0.047	CF_vs_WT	02_pEC1
237	CG9593	0.0477930926569148	-1.64771681923686	0.036	0.068	CF_vs_WT	02_pEC1
238	Hmu	0.0478813894739112	0.526271063756581	0.156	0.106	CF_vs_WT	02_pEC1
239	Jon65Aiii	2.29999596097134e-61	1.5623427439692	0.98	0.763	CF_vs_WT	03_pEC2/3
240	Jon65Aiv	1.16621253286104e-52	1.44331814499587	0.985	0.92	CF_vs_WT	03_pEC2/3
241	Twdlbeta	2.47710506161853e-52	-4.94911680325767	0.042	0.515	CF_vs_WT	03_pEC2/3
242	alphaTry	2.01730072140271e-46	1.221842197285	0.987	0.836	CF_vs_WT	03_pEC2/3
243	LysD	1.0388404099949e-43	-2.63711680237846	0.234	0.675	CF_vs_WT	03_pEC2/3
244	CG42335	9.25461429653959e-38	-1.82816276868226	0.862	0.927	CF_vs_WT	03_pEC2/3
245	yip7	5.75104671675254e-37	1.52394284181845	0.987	0.858	CF_vs_WT	03_pEC2/3
246	fog	1.07982397735437e-31	1.9675242111725	0.709	0.27	CF_vs_WT	03_pEC2/3
247	Adgf-A	6.27988851986028e-28	1.92486167238202	0.65	0.255	CF_vs_WT	03_pEC2/3
248	Jon25Bi	2.89948471240815e-27	2.82901271538981	0.473	0.08	CF_vs_WT	03_pEC2/3
249	CG10472	5.51749202186521e-25	1.41856723580875	0.856	0.606	CF_vs_WT	03_pEC2/3
250	Jon25Bii	6.39853965604465e-25	2.87795562238749	0.429	0.062	CF_vs_WT	03_pEC2/3
251	Burs	7.19363333099418e-25	-1.75605255620013	0.617	0.759	CF_vs_WT	03_pEC2/3
252	PGRP-LB	2.26044571716694e-21	1.89742245484408	0.681	0.347	CF_vs_WT	03_pEC2/3
253	betaTry	2.5941857650843e-21	0.619769314086122	0.974	0.88	CF_vs_WT	03_pEC2/3
254	LysB	1.19470077345824e-19	-2.49132057024162	0.101	0.369	CF_vs_WT	03_pEC2/3
255	CG3868	3.14204138920593e-18	0.907408043430302	0.838	0.518	CF_vs_WT	03_pEC2/3
256	LysX	1.44142276367579e-17	5.41246834000851	0.245	0.007	CF_vs_WT	03_pEC2/3
257	Sema5c	3.7350082496406e-16	1.09288126249249	0.67	0.358	CF_vs_WT	03_pEC2/3
258	CG30082	7.04262784496906e-16	3.89854208760775	0.239	0.015	CF_vs_WT	03_pEC2/3
259	CG10477	7.7187829661678e-16	3.20705912878103	0.317	0.062	CF_vs_WT	03_pEC2/3
260	LysE	1.17659471507473e-14	-3.4355626951283	0.039	0.215	CF_vs_WT	03_pEC2/3
261	Crys	1.88623518251422e-14	1.73964492385652	0.418	0.142	CF_vs_WT	03_pEC2/3
262	Adgf-A2	4.77004073566093e-14	1.75654357423618	0.376	0.113	CF_vs_WT	03_pEC2/3
263	lectin-37Db	9.21708571584951e-14	0.801766608124796	0.939	0.807	CF_vs_WT	03_pEC2/3
264	CG32473	1.17715159980033e-13	-1.3079701569706	0.514	0.701	CF_vs_WT	03_pEC2/3
265	CG6048	5.02019601733838e-13	2.82188503138837	0.302	0.077	CF_vs_WT	03_pEC2/3
266	Jon99Ci	5.75879080325359e-13	1.5556730112809	0.409	0.139	CF_vs_WT	03_pEC2/3
267	Pde1c	6.56857688537677e-13	1.1391627376367	0.709	0.485	CF_vs_WT	03_pEC2/3
268	CG31265	6.81486762325831e-13	-2.06488714902282	0.149	0.361	CF_vs_WT	03_pEC2/3
269	CG5246	9.12200148594366e-13	-2.33138582195316	0.151	0.361	CF_vs_WT	03_pEC2/3
270	CG18135	2.08817874701545e-12	0.96333292139539	0.667	0.42	CF_vs_WT	03_pEC2/3
271	Pvf1	3.00615600117956e-12	0.96896411894952	0.823	0.628	CF_vs_WT	03_pEC2/3
272	Amy-p	3.21440647172317e-12	1.34553607115581	0.457	0.201	CF_vs_WT	03_pEC2/3
273	CG31343	3.31634132137845e-12	-0.9012565566078	0.821	0.858	CF_vs_WT	03_pEC2/3
274	Sema2a	6.22622452937337e-12	1.28796860925445	0.481	0.223	CF_vs_WT	03_pEC2/3
275	Tg	6.55623452594758e-12	-1.96001565660178	0.096	0.285	CF_vs_WT	03_pEC2/3
276	CG4053	7.44152920327489e-12	-2.03958402273101	0.123	0.318	CF_vs_WT	03_pEC2/3
277	Pdi	8.21527883007593e-12	1.19600015845634	0.604	0.343	CF_vs_WT	03_pEC2/3
278	mtg	1.63172177535852e-11	-2.8132593563288	0.077	0.245	CF_vs_WT	03_pEC2/3
279	CDase	2.58774552601968e-11	1.85138209978148	0.348	0.131	CF_vs_WT	03_pEC2/3
280	CREG	3.56974725964291e-11	0.866347586092609	0.451	0.19	CF_vs_WT	03_pEC2/3
281	Mur29B	3.81515469507134e-11	1.01022817075992	0.724	0.467	CF_vs_WT	03_pEC2/3
282	dlp	3.9925627737326e-11	0.788194069234485	0.737	0.464	CF_vs_WT	03_pEC2/3
283	lectin-37Da	7.13750852400316e-11	0.921949807852772	0.659	0.416	CF_vs_WT	03_pEC2/3
284	Jon99Fii	1.05435934439139e-10	1.44657028518976	0.54	0.314	CF_vs_WT	03_pEC2/3
285	Tollo	1.84007363469912e-10	2.23869421626509	0.184	0.022	CF_vs_WT	03_pEC2/3
286	CG31266	3.13151158631898e-10	-1.74781629183826	0.171	0.361	CF_vs_WT	03_pEC2/3
287	Jon66Ci	6.85935177998337e-10	2.67275926736715	0.249	0.069	CF_vs_WT	03_pEC2/3
288	CG8093	1.25380564597226e-09	1.36600327034795	0.252	0.069	CF_vs_WT	03_pEC2/3
289	CG40160	2.14755439212819e-09	0.710072897392946	0.7	0.453	CF_vs_WT	03_pEC2/3
290	Muc68E	2.21984971795692e-09	0.83956096785004	0.44	0.219	CF_vs_WT	03_pEC2/3
291	CG31269	4.57501426781095e-09	-2.25690101896017	0.061	0.201	CF_vs_WT	03_pEC2/3
292	sli	5.18064330664606e-09	1.05034693713491	0.348	0.146	CF_vs_WT	03_pEC2/3
293	Ag5r2	1.05324080866804e-08	2.10331366867813	0.409	0.223	CF_vs_WT	03_pEC2/3
294	Diedel3	1.20618108801791e-08	0.575712336636357	0.58	0.332	CF_vs_WT	03_pEC2/3
295	CG7231	1.25475786071817e-08	0.792979112328492	0.508	0.281	CF_vs_WT	03_pEC2/3
296	CG32379	1.9645866617404e-08	-1.99354747386893	0.088	0.234	CF_vs_WT	03_pEC2/3
297	PGRP-SC2	3.72132048867963e-08	1.16363550506565	0.418	0.208	CF_vs_WT	03_pEC2/3
298	CG31267	9.63904857198398e-08	-1.71362214691305	0.142	0.296	CF_vs_WT	03_pEC2/3
299	miple2	2.3835899555377e-07	1.015344984495	0.282	0.113	CF_vs_WT	03_pEC2/3
300	ImpL2	2.70953555306917e-07	1.51316636100823	0.158	0.033	CF_vs_WT	03_pEC2/3
301	CG17271	3.63925553448407e-07	1.08526697767588	0.374	0.193	CF_vs_WT	03_pEC2/3
302	CG8562	4.86931703569476e-07	-1.15952680730043	0.241	0.398	CF_vs_WT	03_pEC2/3
303	Peritrophin-15b	6.02268862208344e-07	2.35386362754924	0.144	0.029	CF_vs_WT	03_pEC2/3
304	Cht2	6.30009256751337e-07	3.40446733346838	0.103	0.007	CF_vs_WT	03_pEC2/3
305	CG5455	6.45473404551112e-07	-1.12065374554129	0.278	0.427	CF_vs_WT	03_pEC2/3
306	Hsc70-3	9.84314319986678e-07	0.94284824880549	0.593	0.416	CF_vs_WT	03_pEC2/3
307	CG11912	1.13930501306597e-06	1.99616373667133	0.142	0.029	CF_vs_WT	03_pEC2/3
308	sog	1.15141065037315e-06	-0.87808702163107	0.438	0.602	CF_vs_WT	03_pEC2/3
309	Fkbp14	1.23484172693475e-06	0.642622136596695	0.694	0.526	CF_vs_WT	03_pEC2/3
310	CG8774	1.35499552701439e-06	-0.906651466869771	0.527	0.642	CF_vs_WT	03_pEC2/3
311	wntD	1.6907057481424e-06	-0.846465175453579	0.168	0.318	CF_vs_WT	03_pEC2/3
312	CG10116	1.82601206243706e-06	0.595557800037333	0.751	0.569	CF_vs_WT	03_pEC2/3
313	Peritrophin-15a	2.62030386870057e-06	0.945779557668019	0.54	0.354	CF_vs_WT	03_pEC2/3
314	Npc2a	3.7442756066823e-06	0.551501290710501	0.449	0.255	CF_vs_WT	03_pEC2/3
315	CG31704	1.00536115131339e-05	0.698070763339875	0.274	0.124	CF_vs_WT	03_pEC2/3
316	Ace	1.13304808955519e-05	1.64214537412405	0.254	0.124	CF_vs_WT	03_pEC2/3
317	CG16799	1.67580970404337e-05	0.609102382940923	0.46	0.274	CF_vs_WT	03_pEC2/3
318	Calr	1.97343324838064e-05	0.541782700758844	0.621	0.456	CF_vs_WT	03_pEC2/3
319	CG14820	2.54702784950303e-05	-1.18705999249413	0.291	0.401	CF_vs_WT	03_pEC2/3
320	CG6067	2.57147548683268e-05	0.666897244819423	0.392	0.234	CF_vs_WT	03_pEC2/3
321	CG9673	3.31360166742748e-05	-0.54211965682166	0.799	0.792	CF_vs_WT	03_pEC2/3
322	zetaTry	4.0773111646251e-05	-1.03688748706605	0.186	0.314	CF_vs_WT	03_pEC2/3
323	Timp	4.90940554679544e-05	-1.89498959854168	0.037	0.113	CF_vs_WT	03_pEC2/3
324	CG30090	4.96095395355912e-05	1.97046250185177	0.09	0.015	CF_vs_WT	03_pEC2/3
325	CG15199	5.47466057112357e-05	5.74133215906379	0.066	0.004	CF_vs_WT	03_pEC2/3
326	Cht4	5.79803911854072e-05	0.644594941079069	0.284	0.153	CF_vs_WT	03_pEC2/3
327	AdamTS-B	6.57102664286286e-05	1.26481721672382	0.127	0.036	CF_vs_WT	03_pEC2/3
328	ATP6AP2	7.72305505721959e-05	0.585908572890989	0.381	0.219	CF_vs_WT	03_pEC2/3
329	Jon25Biii	8.52714372583981e-05	0.500361907240122	0.44	0.274	CF_vs_WT	03_pEC2/3
330	CG7542	8.84133542194189e-05	0.798393669398889	0.232	0.109	CF_vs_WT	03_pEC2/3
331	CG18585	9.46984222407491e-05	0.748709510527087	0.265	0.142	CF_vs_WT	03_pEC2/3
332	Amy-d	0.000102793604863273	1.13160742357636	0.254	0.128	CF_vs_WT	03_pEC2/3
333	iotaTry	0.000105787003645391	0.581475953902738	0.381	0.223	CF_vs_WT	03_pEC2/3
334	Muc68D	0.000108697631419668	2.25570088524721	0.116	0.033	CF_vs_WT	03_pEC2/3
335	Muc14A	0.000127242354085678	1.50077851852185	0.133	0.044	CF_vs_WT	03_pEC2/3
336	Gp93	0.000139053043497882	0.729818492387349	0.302	0.175	CF_vs_WT	03_pEC2/3
337	CG17633	0.000165683156623209	0.696101300212043	0.431	0.281	CF_vs_WT	03_pEC2/3
338	CG17477	0.000202793202258328	-1.376726113759	0.048	0.124	CF_vs_WT	03_pEC2/3
339	NUCB1	0.000216668355981783	0.847353770683963	0.33	0.204	CF_vs_WT	03_pEC2/3
340	Def	0.000322094923373874	3.70241287876966	0.046	0	CF_vs_WT	03_pEC2/3
341	deltaTry	0.000462415867359987	1.72363334323162	0.053	0.004	CF_vs_WT	03_pEC2/3
342	egr	0.000477036315489248	-0.93088869134917	0.125	0.215	CF_vs_WT	03_pEC2/3
343	Obp83b	0.000547154820421502	2.11292863771503	0.059	0.007	CF_vs_WT	03_pEC2/3
344	CG31469	0.000550441090877029	0.758204465292262	0.258	0.142	CF_vs_WT	03_pEC2/3
345	CG5966	0.000558809920053563	2.37702843057923	0.079	0.018	CF_vs_WT	03_pEC2/3
346	CG2852	0.000571287333940728	1.00088939469652	0.206	0.106	CF_vs_WT	03_pEC2/3
347	Treh	0.000659735266504371	0.569448504556534	0.615	0.467	CF_vs_WT	03_pEC2/3
348	Kaz1-ORFB	0.000786547907135843	0.989366120884812	0.114	0.04	CF_vs_WT	03_pEC2/3
349	Sema2b	0.000797437723011933	2.05361207720791	0.09	0.026	CF_vs_WT	03_pEC2/3
350	CG43110	0.000887023245943066	1.44545094861544	0.107	0.036	CF_vs_WT	03_pEC2/3
351	Qsox1	0.00125995549282848	0.655044053098652	0.324	0.208	CF_vs_WT	03_pEC2/3
352	Nplp4	0.00126623427684485	1.4088902454517	0.114	0.044	CF_vs_WT	03_pEC2/3
353	Idgf6	0.001301162437664	0.64527884111666	0.236	0.131	CF_vs_WT	03_pEC2/3
354	CG17475	0.00168567972238133	-1.36270410019544	0.125	0.204	CF_vs_WT	03_pEC2/3
355	CG17192	0.00243245665537327	-2.47112190080315	0.018	0.058	CF_vs_WT	03_pEC2/3
356	CG10041	0.0024654105650337	1.80270545074175	0.042	0.004	CF_vs_WT	03_pEC2/3
357	Yp1	0.00279002309162954	1.02942041951691	0.129	0.058	CF_vs_WT	03_pEC2/3
358	Obp44a	0.00334085698808804	-2.82578369570383	0.002	0.026	CF_vs_WT	03_pEC2/3
359	CG5758	0.00345251084028472	0.619223772579841	0.21	0.12	CF_vs_WT	03_pEC2/3
360	l(3)72Dp	0.00361217451420553	0.794933516534655	0.151	0.077	CF_vs_WT	03_pEC2/3
361	Manf	0.00384307109075612	0.668387656344299	0.195	0.109	CF_vs_WT	03_pEC2/3
362	GLaz	0.0046516627899921	-0.794563073683213	0.219	0.299	CF_vs_WT	03_pEC2/3
363	betaGlu	0.00537040489587484	0.763851164776571	0.149	0.077	CF_vs_WT	03_pEC2/3
364	Yp2	0.00794688922886534	0.670856740610299	0.127	0.062	CF_vs_WT	03_pEC2/3
365	shf	0.00802940570437764	0.84676928953508	0.072	0.026	CF_vs_WT	03_pEC2/3
366	CG42342	0.00997207240940456	0.726949390966468	0.131	0.069	CF_vs_WT	03_pEC2/3
367	CG18180	0.0107985846534034	0.547519850551209	0.155	0.088	CF_vs_WT	03_pEC2/3
368	tsl	0.0109340891639349	1.79630806409613	0.074	0.029	CF_vs_WT	03_pEC2/3
369	Drs	0.0127717780062882	2.50511123661905	0.031	0.004	CF_vs_WT	03_pEC2/3
370	Spn77Bb	0.013783562599345	2.61266029344724	0.022	0	CF_vs_WT	03_pEC2/3
371	cv-2	0.015555689531937	0.751109780107789	0.317	0.234	CF_vs_WT	03_pEC2/3
372	Cht5	0.0195554270843685	2.96123209542769	0.02	0	CF_vs_WT	03_pEC2/3
373	NPF	0.0195554270843685	2.95239734499006	0.02	0	CF_vs_WT	03_pEC2/3
374	MP1	0.0202233723729501	1.18479382009834	0.042	0.011	CF_vs_WT	03_pEC2/3
375	AstC	0.0204216157684802	1.3545073221254	0.042	0.011	CF_vs_WT	03_pEC2/3
376	NLaz	0.0251167787303345	2.42307256456588	0.026	0.004	CF_vs_WT	03_pEC2/3
377	Qsox4	0.025200518766171	-3.39610138430743	0	0.011	CF_vs_WT	03_pEC2/3
378	Lsp1gamma	0.025200518766171	-2.7887968117796	0	0.011	CF_vs_WT	03_pEC2/3
379	obst-H	0.025200518766171	-2.45412469988775	0	0.011	CF_vs_WT	03_pEC2/3
380	CG34460	0.025200518766171	-2.56259392001268	0	0.011	CF_vs_WT	03_pEC2/3
381	CG18067	0.0260081737058996	0.558793397850833	0.083	0.04	CF_vs_WT	03_pEC2/3
382	CG17575	0.0271288147861312	-2.45785850653379	0.004	0.022	CF_vs_WT	03_pEC2/3
383	CG18179	0.0278338683535675	2.33158244058517	0.018	0	CF_vs_WT	03_pEC2/3
384	CG4267	0.0284733758395508	1.17655977971156	0.081	0.04	CF_vs_WT	03_pEC2/3
385	yellow-b	0.0286848218549712	0.829457700749854	0.088	0.044	CF_vs_WT	03_pEC2/3
386	knk	0.0318622340671312	-1.57230319014151	0.02	0.047	CF_vs_WT	03_pEC2/3
387	CG10663	0.0386932205464741	1.05957729542289	0.048	0.018	CF_vs_WT	03_pEC2/3
388	CG9297	0.0397815198795481	1.52431455771499	0.015	0	CF_vs_WT	03_pEC2/3
389	Kal1	0.0397815198795481	2.2700644212049	0.015	0	CF_vs_WT	03_pEC2/3
390	CG31999	0.0397815198795481	3.284305208678	0.015	0	CF_vs_WT	03_pEC2/3
391	CG6296	0.0399814891365883	-1.48254802490776	0.107	0.153	CF_vs_WT	03_pEC2/3
392	Mipp1	0.0479895118691553	0.625408437111339	0.184	0.128	CF_vs_WT	03_pEC2/3
393	Ptth	0.0487678922365069	-2.71825705635202	0.002	0.015	CF_vs_WT	03_pEC2/3
394	Akh	0.0487834637233702	1.30466404083285	0.035	0.011	CF_vs_WT	03_pEC2/3
395	alphaTry	6.16027017591137e-35	1.61267104046691	0.906	0.562	CF_vs_WT	04_ISC/EB
396	Jon65Aiii	7.76884433799095e-34	1.59489975196535	0.899	0.562	CF_vs_WT	04_ISC/EB
397	Jon65Aiv	2.66127881179953e-27	1.15675414152735	0.953	0.804	CF_vs_WT	04_ISC/EB
398	LysD	2.22812907922605e-24	-2.42309635035121	0.122	0.525	CF_vs_WT	04_ISC/EB
399	betaTry	1.20276183741494e-12	0.82913058461251	0.896	0.721	CF_vs_WT	04_ISC/EB
400	Jon25Bi	9.44024445008292e-11	2.6075262163305	0.241	0.045	CF_vs_WT	04_ISC/EB
401	yip7	4.90202579065173e-10	0.781262750771977	0.831	0.728	CF_vs_WT	04_ISC/EB
402	Jon99Fi	1.32473132644609e-08	-1.56093949278662	0.122	0.321	CF_vs_WT	04_ISC/EB
403	Jon99Cii	3.38651018812202e-08	-0.751888812578794	0.572	0.74	CF_vs_WT	04_ISC/EB
404	CG40160	4.45297144783927e-08	1.36781020530119	0.342	0.143	CF_vs_WT	04_ISC/EB
405	Jon25Bii	2.06276795362904e-07	2.25933617470166	0.183	0.042	CF_vs_WT	04_ISC/EB
406	Sema2b	2.86545209211269e-07	1.58325576880367	0.406	0.211	CF_vs_WT	04_ISC/EB
407	LysB	1.4468684788359e-06	-1.92460174485333	0.047	0.177	CF_vs_WT	04_ISC/EB
408	Dscam1	2.31392949883778e-06	-0.508431052825454	0.694	0.857	CF_vs_WT	04_ISC/EB
409	Hsc70-3	7.43969070592658e-06	0.964639855734908	0.367	0.189	CF_vs_WT	04_ISC/EB
410	CG10663	8.8213990794823e-06	2.2505201313975	0.155	0.042	CF_vs_WT	04_ISC/EB
411	svr	1.10427672098864e-05	1.10838854907816	0.306	0.143	CF_vs_WT	04_ISC/EB
412	Dl	1.80491875968073e-05	1.51957094399919	0.338	0.189	CF_vs_WT	04_ISC/EB
413	CG12374	2.11659261453353e-05	0.867671492386898	0.435	0.268	CF_vs_WT	04_ISC/EB
414	dally	4.66797813932765e-05	-0.554007145414706	0.817	0.857	CF_vs_WT	04_ISC/EB
415	LysE	6.16277834348914e-05	-1.94704827583041	0.032	0.125	CF_vs_WT	04_ISC/EB
416	CG17192	0.000108883396364559	-2.73346057441397	0.007	0.072	CF_vs_WT	04_ISC/EB
417	Amy-p	0.000125494474964692	1.42726237221127	0.216	0.098	CF_vs_WT	04_ISC/EB
418	Cht4	0.000128307476810191	6.80559759171037	0.054	0	CF_vs_WT	04_ISC/EB
419	lectin-37Db	0.000158574850037347	1.26188263486264	0.201	0.087	CF_vs_WT	04_ISC/EB
420	Fer1HCH	0.000258469885374054	0.754224468919601	0.381	0.234	CF_vs_WT	04_ISC/EB
421	CG31145	0.000538532567329951	-0.571251030063274	0.514	0.649	CF_vs_WT	04_ISC/EB
422	Tollo	0.000562490787693337	3.84488520218415	0.054	0.004	CF_vs_WT	04_ISC/EB
423	thetaTry	0.000568473263416666	1.43052431349615	0.151	0.06	CF_vs_WT	04_ISC/EB
424	LysX	0.000636342096260234	6.43819971711836	0.043	0	CF_vs_WT	04_ISC/EB
425	CG44008	0.000679259548543213	0.999651314606684	0.216	0.106	CF_vs_WT	04_ISC/EB
426	lectin-37Da	0.000702037469810621	3.09883661376085	0.068	0.011	CF_vs_WT	04_ISC/EB
427	Mur29B	0.000986296382662079	1.66028823296825	0.101	0.03	CF_vs_WT	04_ISC/EB
428	Peritrophin-15a	0.00131186060821706	1.29090154078474	0.144	0.06	CF_vs_WT	04_ISC/EB
429	CG31198	0.0016783715298432	0.825752756841085	0.291	0.181	CF_vs_WT	04_ISC/EB
430	sun	0.00209950379311631	1.15062852500945	0.158	0.075	CF_vs_WT	04_ISC/EB
431	CG10116	0.00213766516744813	2.07887743066121	0.068	0.015	CF_vs_WT	04_ISC/EB
432	Psa	0.00234913211710001	1.12507057000742	0.119	0.045	CF_vs_WT	04_ISC/EB
433	CG15199	0.00264967036684999	3.6884808117545	0.043	0.004	CF_vs_WT	04_ISC/EB
434	CG15117	0.0030651227264541	-0.698377652786675	0.302	0.411	CF_vs_WT	04_ISC/EB
435	Npc2e	0.00327043585903905	1.04494327123733	0.162	0.079	CF_vs_WT	04_ISC/EB
436	Jon99Ci	0.00340142524615441	1.15353190792443	0.18	0.094	CF_vs_WT	04_ISC/EB
437	shf	0.00403993258716785	0.627433457502663	0.212	0.117	CF_vs_WT	04_ISC/EB
438	Jon44E	0.00438041115085798	-1.85952545223114	0.025	0.079	CF_vs_WT	04_ISC/EB
439	Jon25Biii	0.00455242448085683	0.963839394708207	0.223	0.136	CF_vs_WT	04_ISC/EB
440	CG5550	0.00457631172692684	3.29320149178597	0.04	0.004	CF_vs_WT	04_ISC/EB
441	CG6048	0.00466951806319166	2.94792690857254	0.04	0.004	CF_vs_WT	04_ISC/EB
442	beat-IIa	0.00496262174705265	-1.52519793111613	0.032	0.091	CF_vs_WT	04_ISC/EB
443	CtsB1	0.0052811451610939	1.22569322183174	0.162	0.087	CF_vs_WT	04_ISC/EB
444	lbk	0.00583037228188784	0.757556729199582	0.435	0.325	CF_vs_WT	04_ISC/EB
445	mesh	0.00712861857601096	1.06210658752985	0.14	0.068	CF_vs_WT	04_ISC/EB
446	CG3868	0.00922269078369275	0.821995604414287	0.176	0.098	CF_vs_WT	04_ISC/EB
447	CG15422	0.0125413888767685	1.47828616000371	0.061	0.019	CF_vs_WT	04_ISC/EB
448	CG7542	0.0141628333778093	0.921669475291898	0.147	0.079	CF_vs_WT	04_ISC/EB
449	Cht2	0.0154386594731847	1.8995862163174	0.04	0.008	CF_vs_WT	04_ISC/EB
450	CG10477	0.0156728709607558	0.980612802385592	0.101	0.045	CF_vs_WT	04_ISC/EB
451	CCHa1	0.0163467328520272	4.90549377593577	0.022	0	CF_vs_WT	04_ISC/EB
452	CG17475	0.0163467328520272	5.24008669834145	0.022	0	CF_vs_WT	04_ISC/EB
453	epsilonTry	0.0190347415399122	0.725842383072682	0.234	0.155	CF_vs_WT	04_ISC/EB
454	EbpIII	0.0196270673796657	1.67005453148423	0.058	0.019	CF_vs_WT	04_ISC/EB
455	CG8560	0.0211680376572552	-0.894164912488538	0.043	0.094	CF_vs_WT	04_ISC/EB
456	Sulf1	0.0214958793650907	1.57359698701394	0.068	0.026	CF_vs_WT	04_ISC/EB
457	l(3)72Dr	0.0216147051097912	-4.80048654066884	0	0.019	CF_vs_WT	04_ISC/EB
458	CG4678	0.0216581449831709	1.73346937151916	0.05	0.015	CF_vs_WT	04_ISC/EB
459	upd3	0.022876250947062	1.19175495883828	0.068	0.026	CF_vs_WT	04_ISC/EB
460	CG14457	0.0250058109510844	1.06575536401559	0.09	0.042	CF_vs_WT	04_ISC/EB
461	grass	0.028554934228307	4.66554279085256	0.018	0	CF_vs_WT	04_ISC/EB
462	CG8093	0.028554934228307	5.47424183859596	0.018	0	CF_vs_WT	04_ISC/EB
463	LanB2	0.0293756196890262	-0.823976806999997	0.061	0.113	CF_vs_WT	04_ISC/EB
464	LanA	0.0325596605137137	0.556571807655042	0.281	0.211	CF_vs_WT	04_ISC/EB
465	Ilp6	0.0401407756867482	-4.83581489866794	0	0.015	CF_vs_WT	04_ISC/EB
466	CG8562	0.0416493244251387	-1.49371178815193	0.025	0.06	CF_vs_WT	04_ISC/EB
467	Spn55B	0.0420098953231141	-1.60944291507342	0.011	0.038	CF_vs_WT	04_ISC/EB
468	CG30090	0.0436965230585759	0.592370045024447	0.259	0.185	CF_vs_WT	04_ISC/EB
469	CG9673	0.0451593634543344	1.03713699577621	0.129	0.079	CF_vs_WT	04_ISC/EB
470	CG10433	0.0464484421416646	-2.43315163255333	0.007	0.03	CF_vs_WT	04_ISC/EB
471	Acph-1	0.04897883479499	-2.7996045455584	0.004	0.023	CF_vs_WT	04_ISC/EB
472	LysD	4.98109991112825e-31	-1.8467906328092	0.787	0.985	CF_vs_WT	05_aEC2
473	LysE	5.22982012018278e-28	-2.47686856888104	0.365	0.778	CF_vs_WT	05_aEC2
474	LysB	4.56498231104979e-23	-1.69650180825945	0.576	0.911	CF_vs_WT	05_aEC2
475	Twdlbeta	6.67617108385007e-20	-3.67216882692304	0.013	0.222	CF_vs_WT	05_aEC2
476	Ace	1.37755410993935e-19	1.60014484394254	0.908	0.741	CF_vs_WT	05_aEC2
477	Jon25Bi	3.10573502965797e-18	1.79552351252209	0.722	0.281	CF_vs_WT	05_aEC2
478	Jon25Bii	5.70220109282432e-16	1.56030396396619	0.639	0.252	CF_vs_WT	05_aEC2
479	LanA	6.91451281797833e-15	-3.80699871353067	0.021	0.2	CF_vs_WT	05_aEC2
480	Jon99Cii	1.38706162767663e-14	-1.06879176720096	0.931	0.941	CF_vs_WT	05_aEC2
481	mtg	5.25117302732423e-14	-3.21062165954579	0.029	0.215	CF_vs_WT	05_aEC2
482	CG7542	9.97211588586742e-13	-1.14499831927714	0.772	0.904	CF_vs_WT	05_aEC2
483	fz3	1.13675545363244e-12	-2.40325538985872	0.081	0.311	CF_vs_WT	05_aEC2
484	CG18135	3.12387728314731e-11	1.23857784232978	0.781	0.519	CF_vs_WT	05_aEC2
485	Tg	4.48814250512192e-11	-2.00883463288114	0.1	0.326	CF_vs_WT	05_aEC2
486	rols	2.63796570361941e-10	-1.19584647742628	0.541	0.719	CF_vs_WT	05_aEC2
487	lectin-37Db	5.72299449937693e-10	2.0591221332925	0.814	0.607	CF_vs_WT	05_aEC2
488	CG5246	7.93119375394229e-10	-1.56457323737849	0.234	0.496	CF_vs_WT	05_aEC2
489	mspo	3.27160325465929e-09	-3.76135304325022	0.015	0.126	CF_vs_WT	05_aEC2
490	Jon99Ciii	3.94228587814303e-09	-1.27299165582509	0.499	0.689	CF_vs_WT	05_aEC2
491	Hsc70-3	6.763660287036e-09	1.65969898737826	0.793	0.637	CF_vs_WT	05_aEC2
492	Pdi	9.87641406537644e-09	0.982142429053585	0.768	0.607	CF_vs_WT	05_aEC2
493	Jon99Fi	1.00794395254972e-08	-1.75424918108825	0.315	0.533	CF_vs_WT	05_aEC2
494	lectin-37Da	1.36025845381719e-08	3.04972008354362	0.361	0.119	CF_vs_WT	05_aEC2
495	Treh	1.5422020236493e-08	0.872089407640739	0.86	0.8	CF_vs_WT	05_aEC2
496	CG15199	1.70804656947456e-08	2.78785747127507	0.242	0.022	CF_vs_WT	05_aEC2
497	thetaTry	2.20458651128714e-08	-2.58071422762552	0.422	0.578	CF_vs_WT	05_aEC2
498	CG32373	1.97299319436631e-07	2.48987558061303	0.349	0.126	CF_vs_WT	05_aEC2
499	CG3348	2.17786845806295e-07	-1.89826407275534	0.309	0.489	CF_vs_WT	05_aEC2
500	CG17192	2.99525025849199e-07	-2.0591569924661	0.136	0.311	CF_vs_WT	05_aEC2
501	yip7	6.32960996049869e-07	-0.57188360026633	1	0.993	CF_vs_WT	05_aEC2
502	CG5455	1.20104348790437e-06	-0.735614224921042	0.543	0.704	CF_vs_WT	05_aEC2
503	CG8560	1.99958927702101e-06	-2.37944546651894	0.115	0.274	CF_vs_WT	05_aEC2
504	Jon65Aiv	2.31163898187564e-06	-0.514864291115475	1	1	CF_vs_WT	05_aEC2
505	stl	4.73069865321317e-06	1.03038641431952	0.543	0.319	CF_vs_WT	05_aEC2
506	Pvf1	6.93568897992624e-06	1.77626299429851	0.359	0.163	CF_vs_WT	05_aEC2
507	Jon65Aii	7.22612038498906e-06	-1.78180386977022	0.098	0.244	CF_vs_WT	05_aEC2
508	CG8539	7.27552830092576e-06	-2.0510483213044	0.023	0.111	CF_vs_WT	05_aEC2
509	Jon25Biii	1.62073502237891e-05	0.544570682694689	0.48	0.274	CF_vs_WT	05_aEC2
510	Muc68E	1.75597730288644e-05	0.607138727321191	0.841	0.763	CF_vs_WT	05_aEC2
511	BG642312	1.98214103916244e-05	1.29282542352166	0.344	0.163	CF_vs_WT	05_aEC2
512	CG16995	2.40029557809632e-05	-6.91868910145321	0	0.037	CF_vs_WT	05_aEC2
513	Jon44E	3.6789145487108e-05	-1.56570091438223	0.123	0.259	CF_vs_WT	05_aEC2
514	daw	4.08398581374447e-05	-1.128033356364	0.47	0.6	CF_vs_WT	05_aEC2
515	Kal1	4.62603645258754e-05	-3.09612534416298	0.025	0.104	CF_vs_WT	05_aEC2
516	Npc2e	4.67309468348664e-05	0.814199077416687	0.537	0.341	CF_vs_WT	05_aEC2
517	CG30289	4.99462329677737e-05	-2.48887429687031	0.004	0.052	CF_vs_WT	05_aEC2
518	shf	9.14403865276856e-05	-1.31914636109128	0.167	0.311	CF_vs_WT	05_aEC2
519	PGRP-SC1a	9.16721616604575e-05	-2.62001256734079	0.023	0.096	CF_vs_WT	05_aEC2
520	Idgf6	9.22885395856096e-05	1.16980471846465	0.296	0.133	CF_vs_WT	05_aEC2
521	CG6295	0.000169996861132806	-1.6728158129984	0.463	0.548	CF_vs_WT	05_aEC2
522	CG6296	0.000173866726633321	-1.32218806108316	0.19	0.333	CF_vs_WT	05_aEC2
523	CG31704	0.000199102641947129	1.67673253448141	0.296	0.148	CF_vs_WT	05_aEC2
524	wb	0.000208838961978766	-3.0987541649795	0.065	0.163	CF_vs_WT	05_aEC2
525	Timp	0.000213003832680799	-3.29813138324886	0.006	0.052	CF_vs_WT	05_aEC2
526	CG13318	0.000272780514949341	-2.88238830169285	0.002	0.037	CF_vs_WT	05_aEC2
527	CG16799	0.000395753849092563	2.80902398711159	0.102	0.007	CF_vs_WT	05_aEC2
528	Muc14A	0.000423686456448173	2.90289465037878	0.269	0.133	CF_vs_WT	05_aEC2
529	CG31233	0.000692408476380351	-0.526842165226317	0.656	0.748	CF_vs_WT	05_aEC2
530	Dh31	0.00069713523428459	-1.05048030231597	0.113	0.23	CF_vs_WT	05_aEC2
531	Sema5c	0.000842511584071318	0.666772250148657	0.829	0.793	CF_vs_WT	05_aEC2
532	CG31469	0.00110449455480308	1.26851357883726	0.219	0.096	CF_vs_WT	05_aEC2
533	Calr	0.00132887728549335	0.620306436910845	0.743	0.674	CF_vs_WT	05_aEC2
534	Tollo	0.0014115695191012	2.6798357219908	0.121	0.03	CF_vs_WT	05_aEC2
535	CG17739	0.00149600945133137	-4.44774194854018	0.004	0.037	CF_vs_WT	05_aEC2
536	CG17292	0.00181139489637065	0.900031654712714	0.315	0.185	CF_vs_WT	05_aEC2
537	deltaTry	0.00194912732534346	1.41509858250138	0.184	0.074	CF_vs_WT	05_aEC2
538	CG6048	0.00204877935279796	0.78634014254353	0.428	0.281	CF_vs_WT	05_aEC2
539	ssp7	0.00252692015728297	3.61435573531995	0.092	0.015	CF_vs_WT	05_aEC2
540	ths	0.0026358191851115	-1.20484464586195	0.025	0.081	CF_vs_WT	05_aEC2
541	PGRP-SC1b	0.00283132024820673	-1.95673186261156	0.04	0.104	CF_vs_WT	05_aEC2
542	wntD	0.00341553803723881	-2.57602902508316	0.008	0.044	CF_vs_WT	05_aEC2
543	CG6277	0.00404819895670685	-1.01878249094285	0.119	0.222	CF_vs_WT	05_aEC2
544	CG33127	0.004253370462902	0.62526024328343	0.299	0.185	CF_vs_WT	05_aEC2
545	grass	0.00461638505724798	3.73441442086494	0.071	0.007	CF_vs_WT	05_aEC2
546	Jon66Ci	0.00465454775690305	0.7948890725041	0.18	0.074	CF_vs_WT	05_aEC2
547	ITP	0.00497290366495881	-1.12729700759027	0.111	0.2	CF_vs_WT	05_aEC2
548	Jon65Ai	0.00538165791728475	-1.230946850468	0.261	0.356	CF_vs_WT	05_aEC2
549	AdamTS-B	0.00551790723888246	1.67716522086659	0.096	0.022	CF_vs_WT	05_aEC2
550	CG10116	0.00567751984849124	0.556064164093116	0.559	0.459	CF_vs_WT	05_aEC2
551	NetB	0.0060710248891798	-1.91807947747949	0.017	0.059	CF_vs_WT	05_aEC2
552	bnl	0.0061292848757818	-0.649394309264331	0.81	0.83	CF_vs_WT	05_aEC2
553	LysS	0.00675350892843245	-0.870367769552593	0.056	0.126	CF_vs_WT	05_aEC2
554	CG40470	0.00686603108558255	-0.657765651810219	0.169	0.274	CF_vs_WT	05_aEC2
555	Akr1B	0.00724981737873169	0.876855650976991	0.52	0.43	CF_vs_WT	05_aEC2
556	Gel	0.00762328269419119	0.620452822708455	0.434	0.311	CF_vs_WT	05_aEC2
557	CG14516	0.00773838126541236	-3.17718095843958	0	0.015	CF_vs_WT	05_aEC2
558	sas	0.00773838126541236	-3.55812260228644	0	0.015	CF_vs_WT	05_aEC2
559	CG6592	0.00773838126541236	-3.16529405611209	0	0.015	CF_vs_WT	05_aEC2
560	CG30288	0.00773838126541236	-3.4635473267776	0	0.015	CF_vs_WT	05_aEC2
561	CG34460	0.00773838126541236	-2.85892463317492	0	0.015	CF_vs_WT	05_aEC2
562	Cp36	0.00773838126541236	-2.83319311407661	0	0.015	CF_vs_WT	05_aEC2
563	CG6337	0.00890816306959272	-1.8542254210009	0.01	0.044	CF_vs_WT	05_aEC2
564	LysX	0.0120156606111486	1.88591794879579	0.061	0.007	CF_vs_WT	05_aEC2
565	CG31286	0.0122174048227231	1.58259546030918	0.061	0.007	CF_vs_WT	05_aEC2
566	NijA	0.012563819171352	1.72463954030351	0.073	0.015	CF_vs_WT	05_aEC2
567	Gp93	0.0131335755595566	1.37689650216941	0.33	0.244	CF_vs_WT	05_aEC2
568	CG18180	0.013233499575144	1.21079987019968	0.246	0.156	CF_vs_WT	05_aEC2
569	CDase	0.0133092454568285	1.47742121674967	0.136	0.059	CF_vs_WT	05_aEC2
570	Idgf3	0.0134556921790451	1.40778323138386	0.106	0.037	CF_vs_WT	05_aEC2
571	CG30187	0.0138154496270603	-2.37391575274448	0.008	0.037	CF_vs_WT	05_aEC2
572	Yp1	0.0157797728498884	1.25867514166003	0.115	0.044	CF_vs_WT	05_aEC2
573	CG5550	0.0159115671644794	0.82147906969041	0.386	0.274	CF_vs_WT	05_aEC2
574	knk	0.016683010198864	-1.88817493459778	0.025	0.067	CF_vs_WT	05_aEC2
575	yellow-b	0.0170210751873944	-0.810304461393375	0.073	0.141	CF_vs_WT	05_aEC2
576	CG42335	0.0172387448010717	-0.950252503804417	0.351	0.415	CF_vs_WT	05_aEC2
577	Hmt-1	0.0192680652466635	-0.651676001645468	0.119	0.2	CF_vs_WT	05_aEC2
578	Qsox1	0.0192912164758167	0.520895579952677	0.39	0.274	CF_vs_WT	05_aEC2
579	sog	0.0210724360230677	0.523643872702929	0.664	0.585	CF_vs_WT	05_aEC2
580	CG31266	0.0211864858839086	-1.08166901450005	0.025	0.067	CF_vs_WT	05_aEC2
581	iotaTry	0.0259929628928139	0.687895341699841	0.129	0.059	CF_vs_WT	05_aEC2
582	Ag5r	0.0262906354640009	2.27845356510119	0.05	0.007	CF_vs_WT	05_aEC2
583	PGRP-LB	0.0283799405151183	1.10944499891582	0.622	0.585	CF_vs_WT	05_aEC2
584	MP1	0.0291756809883522	1.00820211989303	0.144	0.074	CF_vs_WT	05_aEC2
585	Tsf1	0.0304331192497783	3.06090534356597	0.048	0.007	CF_vs_WT	05_aEC2
586	Notum	0.0313822541409871	-2.49449012066956	0.01	0.037	CF_vs_WT	05_aEC2
587	Idgf4	0.0321798114740768	-1.47582403298699	0.01	0.037	CF_vs_WT	05_aEC2
588	CG8562	0.0341883560586939	-2.22312604300828	0.115	0.178	CF_vs_WT	05_aEC2
589	Wnt6	0.0356804456508247	-1.09047606150464	0.075	0.133	CF_vs_WT	05_aEC2
590	fog	0.0380819019080441	0.678287509043913	0.367	0.281	CF_vs_WT	05_aEC2
591	frm	0.0393201774777865	-4.37011750572355	0.004	0.022	CF_vs_WT	05_aEC2
592	mav	0.0393201774777865	-2.89658300432318	0.004	0.022	CF_vs_WT	05_aEC2
593	Ilp6	0.046901940571581	-1.66959003503901	0.025	0.059	CF_vs_WT	05_aEC2
594	LysE	6.97112273357328e-32	-1.75167256353272	0.535	0.914	CF_vs_WT	06_aEC2
595	LysD	1.75200749314056e-29	-1.34250851440938	0.897	0.994	CF_vs_WT	06_aEC2
596	LysB	1.10536563304506e-27	-1.41740808012462	0.723	0.961	CF_vs_WT	06_aEC2
597	Jon25Bii	1.21568518867037e-27	1.57318392142587	0.789	0.315	CF_vs_WT	06_aEC2
598	Jon99Cii	1.17464382889935e-22	-1.06492321561686	0.958	0.981	CF_vs_WT	06_aEC2
599	Jon25Bi	8.69731600695497e-22	1.72350735920147	0.779	0.406	CF_vs_WT	06_aEC2
600	CG3348	5.47855403192406e-17	-2.48914033726391	0.263	0.577	CF_vs_WT	06_aEC2
601	Jon99Ciii	8.88169863850824e-16	-1.39668245866133	0.587	0.793	CF_vs_WT	06_aEC2
602	deltaTry	1.52772175021582e-14	3.78945961510246	0.207	0.019	CF_vs_WT	06_aEC2
603	stl	2.8020444195988e-14	1.30704388794544	0.723	0.475	CF_vs_WT	06_aEC2
604	LanA	5.34530594770134e-14	-2.90156616587416	0.07	0.337	CF_vs_WT	06_aEC2
605	Ace	6.82580616211796e-14	0.821405741519064	0.915	0.82	CF_vs_WT	06_aEC2
606	rols	2.81465586519705e-13	-1.33461338480696	0.46	0.713	CF_vs_WT	06_aEC2
607	CG17192	7.74194896447818e-13	-2.69787268383831	0.117	0.387	CF_vs_WT	06_aEC2
608	CG6295	1.16115160350176e-12	-2.30791393796624	0.404	0.619	CF_vs_WT	06_aEC2
609	CG5246	5.1511476897409e-12	-1.4468453460759	0.254	0.536	CF_vs_WT	06_aEC2
610	Jon65Aiii	3.85614810592551e-11	0.539763488590679	1	1	CF_vs_WT	06_aEC2
611	mtg	1.82634733783811e-10	-4.03401657725054	0.028	0.221	CF_vs_WT	06_aEC2
612	CG18135	3.12688006525501e-10	0.728939763293682	0.901	0.771	CF_vs_WT	06_aEC2
613	Jon25Biii	5.18876357274627e-10	0.647207141212806	0.573	0.32	CF_vs_WT	06_aEC2
614	CG12374	3.2199677348802e-09	-0.59953082760345	0.958	0.956	CF_vs_WT	06_aEC2
615	lectin-37Db	4.48797950475192e-09	0.789878907183228	0.685	0.436	CF_vs_WT	06_aEC2
616	Jon99Fi	5.65421735137101e-09	-1.78168864795855	0.272	0.5	CF_vs_WT	06_aEC2
617	Fer1HCH	8.69104739694498e-09	0.709022827008926	0.953	0.878	CF_vs_WT	06_aEC2
618	Tg	1.69783612107222e-08	-1.78087119682067	0.108	0.312	CF_vs_WT	06_aEC2
619	daw	5.00246950085636e-08	-0.836367999397678	0.516	0.699	CF_vs_WT	06_aEC2
620	CG15117	2.42965107130527e-07	-1.23034392394823	0.221	0.42	CF_vs_WT	06_aEC2
621	CDase	2.6452472405785e-07	1.67772588346091	0.3	0.133	CF_vs_WT	06_aEC2
622	Treh	3.19011590375565e-07	0.910592164404745	0.854	0.754	CF_vs_WT	06_aEC2
623	CtsB1	5.61221535738036e-07	0.59949605726737	0.761	0.583	CF_vs_WT	06_aEC2
624	Sulf1	5.86523990522077e-07	0.554789639960028	0.84	0.702	CF_vs_WT	06_aEC2
625	PGRP-LB	6.50273723556943e-07	0.870373127814773	0.676	0.492	CF_vs_WT	06_aEC2
626	LysX	8.11532355162742e-07	4.75701060042006	0.066	0	CF_vs_WT	06_aEC2
627	Mmp2	1.23422802036351e-06	1.45846686773741	0.221	0.077	CF_vs_WT	06_aEC2
628	Idgf6	1.79114563505683e-06	1.16751632275887	0.319	0.152	CF_vs_WT	06_aEC2
629	Twdlbeta	2.16038491538378e-06	-3.04854757182803	0.014	0.13	CF_vs_WT	06_aEC2
630	CG6296	5.36455359262022e-06	-0.828576964558475	0.254	0.434	CF_vs_WT	06_aEC2
631	Tollo	1.26333566456041e-05	2.17049976687939	0.113	0.025	CF_vs_WT	06_aEC2
632	CREG	1.44426420820057e-05	0.834851810101495	0.413	0.243	CF_vs_WT	06_aEC2
633	CG32373	7.12472371391369e-05	1.65909025734358	0.244	0.122	CF_vs_WT	06_aEC2
634	Akr1B	9.43165615512742e-05	0.968813383043403	0.535	0.378	CF_vs_WT	06_aEC2
635	Gel	0.000113624873622771	1.00603822384279	0.38	0.235	CF_vs_WT	06_aEC2
636	CG10116	0.000128981216865209	0.651935871011115	0.451	0.282	CF_vs_WT	06_aEC2
637	NijA	0.000137244132905081	2.27092988051283	0.056	0.006	CF_vs_WT	06_aEC2
638	Mur29B	0.000261408219166878	1.24725789090168	0.192	0.088	CF_vs_WT	06_aEC2
639	CG8774	0.000318513714670734	0.840251245126576	0.221	0.105	CF_vs_WT	06_aEC2
640	AdamTS-B	0.000405759556335213	1.65411262709228	0.131	0.05	CF_vs_WT	06_aEC2
641	CG2852	0.000438622374120462	1.10381926064178	0.258	0.146	CF_vs_WT	06_aEC2
642	lectin-37Da	0.000504721453361434	1.29189434069604	0.178	0.083	CF_vs_WT	06_aEC2
643	Cht2	0.000528503786200668	3.25746521630899	0.033	0	CF_vs_WT	06_aEC2
644	Ilp6	0.000541834472383973	-2.79166636784913	0.014	0.083	CF_vs_WT	06_aEC2
645	NLaz	0.000633702303588487	-0.7529389839817	0.042	0.133	CF_vs_WT	06_aEC2
646	Jon65Ai	0.000694880863306068	-1.40322784563139	0.188	0.301	CF_vs_WT	06_aEC2
647	TwdlY	0.000791763895029475	2.87299134718201	0.047	0.006	CF_vs_WT	06_aEC2
648	sli	0.000792667701878435	0.961326877926116	0.268	0.152	CF_vs_WT	06_aEC2
649	CG8562	0.000823945905388072	-2.36932488639029	0.061	0.155	CF_vs_WT	06_aEC2
650	shf	0.00100733278453638	-0.660619043820182	0.333	0.459	CF_vs_WT	06_aEC2
651	miple2	0.00148633152417862	0.615555814302356	0.333	0.215	CF_vs_WT	06_aEC2
652	Peritrophin-15b	0.00160048722842947	2.06582081115263	0.061	0.014	CF_vs_WT	06_aEC2
653	CG33127	0.00176820564815304	0.721114065590883	0.333	0.218	CF_vs_WT	06_aEC2
654	PGRP-LE	0.00196697624294674	-0.529009873603445	0.404	0.511	CF_vs_WT	06_aEC2
655	Pvf1	0.00212779541517358	1.10543889938779	0.155	0.075	CF_vs_WT	06_aEC2
656	Crys	0.00221251324957082	0.931162607192782	0.07	0.019	CF_vs_WT	06_aEC2
657	CG6283	0.0022800439096863	-2.32187547364194	0.009	0.064	CF_vs_WT	06_aEC2
658	wb	0.00272276480472427	-2.49172608206776	0.075	0.155	CF_vs_WT	06_aEC2
659	Def	0.00299587835928024	2.76627697887763	0.033	0.003	CF_vs_WT	06_aEC2
660	Muc14A	0.00320362684263322	0.793936311672908	0.174	0.091	CF_vs_WT	06_aEC2
661	amn	0.00401011882643995	0.742519504164936	0.338	0.235	CF_vs_WT	06_aEC2
662	Cht4	0.00445130940889269	1.28738534493603	0.085	0.03	CF_vs_WT	06_aEC2
663	Alp4	0.00450004109568509	3.78349257597321	0.038	0.006	CF_vs_WT	06_aEC2
664	cv-d	0.00617244199528478	1.88054369104883	0.042	0.008	CF_vs_WT	06_aEC2
665	CG31469	0.00618739182964798	0.836750715942655	0.169	0.091	CF_vs_WT	06_aEC2
666	pyr	0.00668722788279076	-0.792458578149215	0.46	0.53	CF_vs_WT	06_aEC2
667	LysS	0.00698500472585932	-1.72462548484968	0.085	0.155	CF_vs_WT	06_aEC2
668	Kaz1-ORFB	0.00723554614482573	1.92998080843375	0.047	0.011	CF_vs_WT	06_aEC2
669	Mur18B	0.00762402812697744	1.27291723797174	0.047	0.011	CF_vs_WT	06_aEC2
670	Spn42De	0.0089925828343539	3.0690880493242	0.019	0	CF_vs_WT	06_aEC2
671	CG30082	0.0089925828343539	3.0761527536147	0.019	0	CF_vs_WT	06_aEC2
672	Tsf1	0.0089925828343539	2.38360544587704	0.019	0	CF_vs_WT	06_aEC2
673	CG16799	0.00998128870087684	1.47381687211274	0.094	0.041	CF_vs_WT	06_aEC2
674	CG5639	0.0106908762049765	1.27628027056519	0.094	0.041	CF_vs_WT	06_aEC2
675	Sema2a	0.0115095576651178	0.592276670086363	0.235	0.152	CF_vs_WT	06_aEC2
676	CG30289	0.0115864291751052	-0.89486393575434	0.023	0.075	CF_vs_WT	06_aEC2
677	iotaTry	0.0118329319728311	0.93276083936605	0.141	0.075	CF_vs_WT	06_aEC2
678	Pde1c	0.0119426053594903	-1.26019756836346	0.408	0.483	CF_vs_WT	06_aEC2
679	Jafrac2	0.012877740062642	1.04886209658148	0.164	0.097	CF_vs_WT	06_aEC2
680	cv-2	0.0142118037189242	-1.03916169984629	0.07	0.135	CF_vs_WT	06_aEC2
681	CG18417	0.0145390167067176	-2.82583515558835	0	0.028	CF_vs_WT	06_aEC2
682	CG32751	0.0145390167067176	-2.92506171365864	0	0.028	CF_vs_WT	06_aEC2
683	CG10163	0.0161558074648935	-0.882059130621392	0.052	0.11	CF_vs_WT	06_aEC2
684	Ggt-1	0.0163397923984972	1.63644419061062	0.052	0.017	CF_vs_WT	06_aEC2
685	CG32473	0.01720834169355	-0.51317703108741	0.437	0.511	CF_vs_WT	06_aEC2
686	Muc96D	0.0176187396918129	1.18650403216396	0.056	0.019	CF_vs_WT	06_aEC2
687	BG642312	0.0177039315297773	0.63448817163256	0.235	0.152	CF_vs_WT	06_aEC2
688	Pvf2	0.0196267387657852	-2.04396242252938	0.005	0.036	CF_vs_WT	06_aEC2
689	IM33	0.0204627775045771	-1.4838584957912	0.136	0.213	CF_vs_WT	06_aEC2
690	Lsp1gamma	0.0205519955890133	-2.37983364968604	0	0.025	CF_vs_WT	06_aEC2
691	Cht5	0.0238300510108128	2.78807913390611	0.014	0	CF_vs_WT	06_aEC2
692	CG7798	0.0238300510108128	2.57964382048728	0.014	0	CF_vs_WT	06_aEC2
693	CG8642	0.0238300510108128	2.72205919664217	0.014	0	CF_vs_WT	06_aEC2
694	DptA	0.0238300510108128	2.75798840159921	0.014	0	CF_vs_WT	06_aEC2
695	Nplp4	0.0238300510108128	2.23330523783616	0.014	0	CF_vs_WT	06_aEC2
696	Npc2a	0.0255861228837489	0.556345934434083	0.103	0.052	CF_vs_WT	06_aEC2
697	Ag5r	0.0283756506242057	1.39445327391792	0.061	0.025	CF_vs_WT	06_aEC2
698	Spn88Ea	0.0291387430257164	-2.21334988998127	0	0.022	CF_vs_WT	06_aEC2
699	CG32755	0.0318740854376191	1.04048512746015	0.056	0.022	CF_vs_WT	06_aEC2
700	Hmu	0.0322157654524168	0.641870463619953	0.117	0.064	CF_vs_WT	06_aEC2
701	Drs	0.0326801223445151	-1.43656806830539	0.038	0.011	CF_vs_WT	06_aEC2
702	Muc68Ca	0.0360424606179735	1.00758677682616	0.08	0.039	CF_vs_WT	06_aEC2
703	CG10477	0.0376067873808631	0.501400860268239	0.174	0.11	CF_vs_WT	06_aEC2
704	CG8093	0.0377790610737806	0.668719927583076	0.141	0.086	CF_vs_WT	06_aEC2
705	Amyrel	0.0389891509069153	-1.88791405808223	0.009	0.039	CF_vs_WT	06_aEC2
706	sca	0.0396858604612872	-1.44749040423839	0.009	0.039	CF_vs_WT	06_aEC2
707	CG31286	0.042070096968587	1.19705990104555	0.07	0.033	CF_vs_WT	06_aEC2
708	CG11170	0.0437055515388615	1.20106250348385	0.066	0.03	CF_vs_WT	06_aEC2
709	CheB42c	0.0463229448104984	0.758182820048491	0.089	0.047	CF_vs_WT	06_aEC2
710	Spn28B	0.0468254310085078	1.96143174445307	0.019	0.003	CF_vs_WT	06_aEC2
711	betaTry	9.23469562818468e-15	1.31931701470841	0.906	0.626	CF_vs_WT	07_EC like
712	alphaTry	6.62042118035371e-14	1.37055732894412	0.925	0.622	CF_vs_WT	07_EC like
713	Jon65Aiii	7.40752312624215e-14	1.06959909770427	0.931	0.669	CF_vs_WT	07_EC like
714	LysD	4.96655967375112e-13	-2.50789576027128	0.162	0.504	CF_vs_WT	07_EC like
715	Jon25Bii	1.80064597105356e-10	1.82620784899468	0.238	0.031	CF_vs_WT	07_EC like
716	Jon25Bi	3.57526855529012e-10	1.16664814057178	0.275	0.051	CF_vs_WT	07_EC like
717	Jon65Aiv	1.15835830960036e-08	0.793140822406397	0.95	0.799	CF_vs_WT	07_EC like
718	Pvf1	4.26960008039227e-07	2.187970279969	0.25	0.071	CF_vs_WT	07_EC like
719	Jon66Ci	4.35610172865881e-07	4.19146897237771	0.131	0.012	CF_vs_WT	07_EC like
720	Hsc70-3	1.04753523910881e-06	1.34018474542401	0.512	0.272	CF_vs_WT	07_EC like
721	LysB	1.13911843547897e-05	-2.37523907783996	0.05	0.205	CF_vs_WT	07_EC like
722	yip7	1.2660387541211e-05	0.672003507117933	0.844	0.677	CF_vs_WT	07_EC like
723	CG2852	1.87776379943955e-05	2.6323291745194	0.138	0.028	CF_vs_WT	07_EC like
724	Peritrophin-15a	3.70165614295611e-05	1.14517956324565	0.25	0.091	CF_vs_WT	07_EC like
725	Mur18B	4.54147115635891e-05	3.18188258312066	0.088	0.008	CF_vs_WT	07_EC like
726	LysE	5.53283977308911e-05	-3.57144556095851	0.025	0.146	CF_vs_WT	07_EC like
727	PGRP-SC2	0.000316806218364393	0.649564903423381	0.188	0.067	CF_vs_WT	07_EC like
728	CG18180	0.000356428695364197	1.65532424817542	0.1	0.02	CF_vs_WT	07_EC like
729	Ag5r	0.000363165944648716	1.6447044700798	0.238	0.106	CF_vs_WT	07_EC like
730	Yp1	0.000429287438316876	1.99489317536597	0.112	0.028	CF_vs_WT	07_EC like
731	Manf	0.000469918065136688	2.08663101669191	0.119	0.031	CF_vs_WT	07_EC like
732	Jon99Fi	0.000540734389575355	-2.04252380987384	0.119	0.244	CF_vs_WT	07_EC like
733	CG42335	0.000543903681846638	-2.52623979312291	0.069	0.185	CF_vs_WT	07_EC like
734	CG33127	0.000682768599043209	1.92592982303515	0.094	0.02	CF_vs_WT	07_EC like
735	Npc2a	0.000772538195070177	3.47639597708892	0.075	0.012	CF_vs_WT	07_EC like
736	CG18095	0.000773740365578697	2.82570151779738	0.056	0.004	CF_vs_WT	07_EC like
737	Idgf3	0.000782675375273894	1.9830709229276	0.056	0.004	CF_vs_WT	07_EC like
738	NUCB1	0.00081694998549379	0.802342882599389	0.15	0.051	CF_vs_WT	07_EC like
739	lectin-37Db	0.00128851749248371	0.756311578515677	0.312	0.165	CF_vs_WT	07_EC like
740	Idgf6	0.00148927087142206	1.19450632601059	0.088	0.02	CF_vs_WT	07_EC like
741	Pdi	0.00159029697575625	1.35395575203686	0.244	0.126	CF_vs_WT	07_EC like
742	mfas	0.00165121868250813	2.22094664600641	0.094	0.024	CF_vs_WT	07_EC like
743	CG17271	0.00168146991591276	0.627466638092648	0.156	0.059	CF_vs_WT	07_EC like
744	CG3662	0.00180531970754537	0.609260773672975	0.225	0.102	CF_vs_WT	07_EC like
745	Nep2	0.00184681181577032	2.61857734824714	0.05	0.004	CF_vs_WT	07_EC like
746	Sema1a	0.0020549229245434	0.770170035861306	0.1	0.028	CF_vs_WT	07_EC like
747	lectin-37Da	0.00217987698887813	1.54522131652169	0.119	0.039	CF_vs_WT	07_EC like
748	vn	0.00263006225479351	2.68286676567542	0.081	0.02	CF_vs_WT	07_EC like
749	CG12374	0.00280256140112909	0.925651127660309	0.481	0.319	CF_vs_WT	07_EC like
750	CG13309	0.00293166284331613	2.80838086194215	0.056	0.008	CF_vs_WT	07_EC like
751	Muc11A	0.00299005625210935	2.64758462291987	0.056	0.008	CF_vs_WT	07_EC like
752	Cht4	0.00554306589765704	2.46455468224472	0.075	0.02	CF_vs_WT	07_EC like
753	CG7668	0.00651078726164674	0.961681263335739	0.269	0.157	CF_vs_WT	07_EC like
754	Yp2	0.00655874456685209	1.59197930963159	0.081	0.024	CF_vs_WT	07_EC like
755	Cys	0.00866697210448126	1.05758126323553	0.169	0.083	CF_vs_WT	07_EC like
756	Ten-a	0.0094652609612626	2.03689787254261	0.056	0.012	CF_vs_WT	07_EC like
757	LysX	0.00994063151176829	4.82652739052446	0.038	0.004	CF_vs_WT	07_EC like
758	26-29-p	0.0102713959464426	2.41739128710501	0.038	0.004	CF_vs_WT	07_EC like
759	AdamTS-A	0.0108687163002169	3.20745096657813	0.062	0.016	CF_vs_WT	07_EC like
760	Amy-p	0.0109378274810722	1.08488510188672	0.531	0.382	CF_vs_WT	07_EC like
761	Cpr92A	0.0115173727376757	1.71083113875845	0.025	0	CF_vs_WT	07_EC like
762	Obp99a	0.0115173727376757	6.47288723646548	0.025	0	CF_vs_WT	07_EC like
763	Spn77Ba	0.0115173727376757	4.39033255672303	0.025	0	CF_vs_WT	07_EC like
764	Muc68Ca	0.0115173727376757	4.1012348153356	0.025	0	CF_vs_WT	07_EC like
765	Def	0.0115173727376757	5.47782426226229	0.025	0	CF_vs_WT	07_EC like
766	CG9572	0.0115173727376757	4.52268649893249	0.025	0	CF_vs_WT	07_EC like
767	PGRP-SA	0.0115173727376757	4.16694432315891	0.025	0	CF_vs_WT	07_EC like
768	Fas1	0.0121475630210939	1.26074172568161	0.075	0.024	CF_vs_WT	07_EC like
769	Acph-1	0.0147157740365569	2.53706550598715	0.044	0.008	CF_vs_WT	07_EC like
770	mys	0.0151442601269773	0.682525153339236	0.375	0.244	CF_vs_WT	07_EC like
771	Idgf4	0.018733740833303	1.08746888243675	0.144	0.071	CF_vs_WT	07_EC like
772	epsilonTry	0.0196931462677295	0.582557020738151	0.319	0.205	CF_vs_WT	07_EC like
773	Gp93	0.0200006234226702	0.657845472896305	0.181	0.098	CF_vs_WT	07_EC like
774	PGRP-SC1b	0.02071445497565	-2.35203873382071	0.006	0.047	CF_vs_WT	07_EC like
775	CG6277	0.0231633732391965	1.79871241830757	0.062	0.02	CF_vs_WT	07_EC like
776	CG8093	0.0234761974475477	4.2365965845684	0.031	0.004	CF_vs_WT	07_EC like
777	Burs	0.0246003035146815	-2.44791690152757	0.019	0.067	CF_vs_WT	07_EC like
778	CG18067	0.0257120745620179	1.00628273510343	0.081	0.031	CF_vs_WT	07_EC like
779	CG6067	0.0258828567548107	-3.89826083117309	0.025	0.075	CF_vs_WT	07_EC like
780	CG3376	0.0278440641269703	0.70909781675042	0.081	0.031	CF_vs_WT	07_EC like
781	Obp73a	0.0289086051840749	4.68238343062812	0.019	0	CF_vs_WT	07_EC like
782	isoQC	0.0289086051840749	4.94560773575034	0.019	0	CF_vs_WT	07_EC like
783	Cpr64Ad	0.0289086051840749	3.47116347285275	0.019	0	CF_vs_WT	07_EC like
784	Spn42Dd	0.0289086051840749	4.93704715962716	0.019	0	CF_vs_WT	07_EC like
785	Try29F	0.0289086051840749	4.80482848425107	0.019	0	CF_vs_WT	07_EC like
786	Spn27A	0.0289086051840749	4.14097936136767	0.019	0	CF_vs_WT	07_EC like
787	Tep3	0.0289086051840749	4.45626204590502	0.019	0	CF_vs_WT	07_EC like
788	yellow-h	0.0289086051840749	1.66009465956772	0.019	0	CF_vs_WT	07_EC like
789	daw	0.0291754938652995	-2.11258461905782	0.013	0.055	CF_vs_WT	07_EC like
790	dpy	0.0324841356151388	4.03177378450815	0.038	0.008	CF_vs_WT	07_EC like
791	Tollo	0.034546058403047	1.09217431313729	0.038	0.008	CF_vs_WT	07_EC like
792	Peritrophin-15b	0.0348495575486287	0.82632655156728	0.038	0.008	CF_vs_WT	07_EC like
793	CG31999	0.0380100534832303	1.19655738681947	0.131	0.071	CF_vs_WT	07_EC like
794	CG17192	0.0381994525695379	-3.26969644400757	0.013	0.051	CF_vs_WT	07_EC like
795	Sap-r	0.0390020211501282	0.562680035634519	0.206	0.126	CF_vs_WT	07_EC like
796	deltaTry	0.0403139769088401	1.08711796905145	0.044	0.012	CF_vs_WT	07_EC like
797	Muc68D	0.040452926005488	0.609795474739494	0.194	0.122	CF_vs_WT	07_EC like
798	CG5550	0.0410933606557009	0.704056696557594	0.044	0.012	CF_vs_WT	07_EC like
799	CG17211	0.0410933606557009	0.859397328587715	0.044	0.012	CF_vs_WT	07_EC like
800	Dl	0.041744593629163	2.37836648838825	0.05	0.016	CF_vs_WT	07_EC like
801	CG30159	0.046597536131309	0.871518238315729	0.075	0.031	CF_vs_WT	07_EC like
802	Phm	0.0498376739411894	0.787957696485033	0.062	0.024	CF_vs_WT	07_EC like
803	Jon65Aiii	6.52308823560934e-36	1.56764261543005	1	0.935	CF_vs_WT	08_LFC
804	Jon25Bii	7.71730164102939e-28	2.77220502244446	0.632	0.138	CF_vs_WT	08_LFC
805	Jon25Bi	1.33934402533219e-27	2.53864170938704	0.67	0.199	CF_vs_WT	08_LFC
806	Jon99Cii	2.65946559146615e-27	-1.90519788887186	0.958	0.992	CF_vs_WT	08_LFC
807	Jon99Ciii	1.06038430077503e-26	-2.1951958259163	0.717	0.894	CF_vs_WT	08_LFC
808	Jon99Fi	2.15093448717831e-25	-2.03834695189019	0.627	0.898	CF_vs_WT	08_LFC
809	LysX	2.35279852484192e-19	6.81640563061336	0.288	0	CF_vs_WT	08_LFC
810	mys	2.86227742174385e-19	1.02906001793118	0.991	0.907	CF_vs_WT	08_LFC
811	PGRP-SC1b	5.33817197416131e-19	-2.09354022759879	0.34	0.699	CF_vs_WT	08_LFC
812	alphaTry	7.12373882935598e-18	0.839471217229996	1	0.943	CF_vs_WT	08_LFC
813	Jon65Aii	5.4693229038373e-16	-1.67682182248635	0.467	0.76	CF_vs_WT	08_LFC
814	Jon65Ai	5.47398199849526e-16	-1.69339066465221	0.561	0.797	CF_vs_WT	08_LFC
815	LysD	1.34423360550066e-15	-1.44723164972342	0.533	0.821	CF_vs_WT	08_LFC
816	Pvf1	9.06279501958919e-15	2.09588861727396	0.717	0.415	CF_vs_WT	08_LFC
817	betaTry	2.06727731905578e-14	0.680881466762064	1	0.955	CF_vs_WT	08_LFC
818	CG42335	2.21513479685087e-14	-1.72730446139109	0.726	0.817	CF_vs_WT	08_LFC
819	Mur29B	2.37581908805313e-14	1.63640904078779	0.66	0.313	CF_vs_WT	08_LFC
820	CREG	1.39068356339322e-13	1.49205940954672	0.623	0.313	CF_vs_WT	08_LFC
821	Jon44E	1.40149536201008e-13	-1.51385531211682	0.392	0.695	CF_vs_WT	08_LFC
822	Twdlbeta	1.90234041710854e-13	-3.33574910843843	0.052	0.321	CF_vs_WT	08_LFC
823	CG31198	6.72993843195971e-13	-0.727886221493652	0.929	1	CF_vs_WT	08_LFC
824	Jon65Aiv	1.97834162184223e-12	0.84213504544224	1	0.992	CF_vs_WT	08_LFC
825	CG8560	2.82979490189915e-12	-2.7135233887603	0.354	0.598	CF_vs_WT	08_LFC
826	PGRP-SC1a	8.71408679724868e-12	-1.7434641617482	0.217	0.508	CF_vs_WT	08_LFC
827	CG8562	8.85686453524202e-12	-2.08884590593775	0.33	0.585	CF_vs_WT	08_LFC
828	Tg	9.76249780313277e-12	-2.391755551788	0.184	0.443	CF_vs_WT	08_LFC
829	Idgf6	1.37733602969405e-11	1.78993105915603	0.429	0.154	CF_vs_WT	08_LFC
830	pyr	2.28058598472549e-11	-1.20382766258687	0.608	0.825	CF_vs_WT	08_LFC
831	rols	2.83689089371603e-11	-0.68108729119373	0.863	0.976	CF_vs_WT	08_LFC
832	CG10472	3.13872165600191e-11	-0.945949449903926	0.92	0.955	CF_vs_WT	08_LFC
833	CG30082	1.56844947192963e-10	4.40169174696196	0.193	0.016	CF_vs_WT	08_LFC
834	Tollo	3.15799124286545e-10	3.20964639479394	0.236	0.041	CF_vs_WT	08_LFC
835	CtsB1	3.78374669412497e-10	0.571151737369077	0.92	0.785	CF_vs_WT	08_LFC
836	Npc2a	4.46917480216801e-10	1.49811578149279	0.354	0.11	CF_vs_WT	08_LFC
837	CG17633	6.78900954822194e-10	-1.04498256293379	0.693	0.833	CF_vs_WT	08_LFC
838	Peritrophin-15a	7.03280861314632e-10	0.935071170869579	0.722	0.496	CF_vs_WT	08_LFC
839	LysB	1.94069038263801e-09	-1.18413497272944	0.316	0.581	CF_vs_WT	08_LFC
840	CG44008	2.15658516728934e-09	-0.644215249468294	0.877	0.911	CF_vs_WT	08_LFC
841	CG7542	2.86213919546349e-09	0.894495256015774	0.599	0.305	CF_vs_WT	08_LFC
842	CG8093	3.65005073518274e-09	1.74519697462594	0.316	0.098	CF_vs_WT	08_LFC
843	CG31233	5.23373719313922e-09	-0.771373083525053	0.849	0.943	CF_vs_WT	08_LFC
844	Jon99Fii	5.41056227869957e-09	-0.791366520650969	0.679	0.825	CF_vs_WT	08_LFC
845	Cp1	8.37012248661645e-09	0.58416497439214	0.948	0.898	CF_vs_WT	08_LFC
846	Burs	1.06305272485964e-08	-1.17278219793175	0.519	0.654	CF_vs_WT	08_LFC
847	LysE	1.93020599478522e-08	-2.04172394570849	0.198	0.415	CF_vs_WT	08_LFC
848	Mmp1	2.21815308720628e-08	0.640428294225738	0.986	0.923	CF_vs_WT	08_LFC
849	CG16799	5.13761163786935e-08	1.67286524461294	0.325	0.118	CF_vs_WT	08_LFC
850	Mmp2	6.72357454831561e-08	1.96882815145767	0.429	0.215	CF_vs_WT	08_LFC
851	wb	8.4189802879647e-08	-1.69849308300141	0.396	0.577	CF_vs_WT	08_LFC
852	Npc2e	8.77433034965686e-08	1.06544040580333	0.75	0.516	CF_vs_WT	08_LFC
853	Sema2a	8.91263294861466e-08	1.13856213345774	0.514	0.276	CF_vs_WT	08_LFC
854	Qsox1	1.6180153960723e-07	1.07475744028948	0.509	0.272	CF_vs_WT	08_LFC
855	lectin-37Da	2.34300081650414e-07	0.897548221212303	0.712	0.492	CF_vs_WT	08_LFC
856	ImpL2	3.1478291446699e-07	3.54612640305294	0.132	0.012	CF_vs_WT	08_LFC
857	Ace	4.77443272695683e-07	1.01078679877488	0.708	0.508	CF_vs_WT	08_LFC
858	CG32373	6.27192264301386e-07	1.80448135325737	0.387	0.199	CF_vs_WT	08_LFC
859	CG10116	8.8315256385209e-07	0.608996026111053	0.769	0.553	CF_vs_WT	08_LFC
860	Peritrophin-15b	4.71842588614764e-06	1.8498022167737	0.203	0.061	CF_vs_WT	08_LFC
861	Sod3	9.0378555946665e-06	-1.31607796047306	0.325	0.48	CF_vs_WT	08_LFC
862	CG31469	1.24129715770832e-05	1.11946365774606	0.325	0.15	CF_vs_WT	08_LFC
863	scb	1.28303710498399e-05	0.623123587309675	0.854	0.703	CF_vs_WT	08_LFC
864	Tep4	1.44626853339968e-05	0.754016086879825	0.613	0.402	CF_vs_WT	08_LFC
865	epsilonTry	1.62146924615176e-05	0.734675561553146	0.698	0.484	CF_vs_WT	08_LFC
866	Cht2	1.67200441992446e-05	3.06184693349255	0.104	0.012	CF_vs_WT	08_LFC
867	Amy-p	1.90096565648526e-05	0.720843567642912	0.703	0.48	CF_vs_WT	08_LFC
868	Ance	2.00301021527976e-05	-0.591197811888251	0.863	0.902	CF_vs_WT	08_LFC
869	Pdi	2.46621641589257e-05	0.644955031145444	0.877	0.789	CF_vs_WT	08_LFC
870	Nplp4	3.15237312288989e-05	2.62317305817708	0.08	0.004	CF_vs_WT	08_LFC
871	Adgf-A2	3.98315146719924e-05	0.916529607798031	0.349	0.179	CF_vs_WT	08_LFC
872	mtg	5.48524825243932e-05	-1.81077098477631	0.085	0.22	CF_vs_WT	08_LFC
873	CG7231	6.90194094065521e-05	0.684494214856778	0.59	0.386	CF_vs_WT	08_LFC
874	Def	8.34821887506443e-05	2.97503659761157	0.061	0	CF_vs_WT	08_LFC
875	CG3868	8.47334233504078e-05	-0.649737423424963	0.929	0.87	CF_vs_WT	08_LFC
876	Sema5c	8.68891337596623e-05	0.584490694390481	0.84	0.707	CF_vs_WT	08_LFC
877	l(3)72Dp	9.60141511265461e-05	1.00429606138004	0.373	0.211	CF_vs_WT	08_LFC
878	PGRP-SC2	0.000112042933862661	-0.645678264334717	0.646	0.752	CF_vs_WT	08_LFC
879	upd3	0.000118888873574353	2.0500245536687	0.16	0.053	CF_vs_WT	08_LFC
880	Mipp1	0.000131370767654355	0.874348604011598	0.594	0.435	CF_vs_WT	08_LFC
881	CG14457	0.000140670547350524	0.544944225704074	0.868	0.703	CF_vs_WT	08_LFC
882	Sema2b	0.000143667167887658	2.3781484429351	0.193	0.073	CF_vs_WT	08_LFC
883	stl	0.000185250364427396	2.13741273922325	0.222	0.102	CF_vs_WT	08_LFC
884	CG30090	0.000205179289081687	2.07393610556484	0.156	0.053	CF_vs_WT	08_LFC
885	Adgf-A	0.000248792577284122	0.611778714272171	0.693	0.52	CF_vs_WT	08_LFC
886	ITP	0.000258528792075396	0.888719346099038	0.509	0.366	CF_vs_WT	08_LFC
887	Akr1B	0.000280724498606919	0.912447136173712	0.632	0.488	CF_vs_WT	08_LFC
888	CG2852	0.000336705394736937	0.925442264334501	0.368	0.215	CF_vs_WT	08_LFC
889	CG18135	0.000348583186846166	0.613601172456606	0.665	0.565	CF_vs_WT	08_LFC
890	CG8773	0.000472073268872232	-1.0670110435389	0.439	0.561	CF_vs_WT	08_LFC
891	sli	0.000523870059048508	0.748482106200954	0.481	0.333	CF_vs_WT	08_LFC
892	Dl	0.000560592460645064	0.960663891939598	0.245	0.118	CF_vs_WT	08_LFC
893	Jon66Cii	0.000667374191289944	-2.76656374506014	0.024	0.102	CF_vs_WT	08_LFC
894	CG5550	0.00077501295886365	0.683708580572494	0.458	0.301	CF_vs_WT	08_LFC
895	CG34227	0.00111962240114012	2.812748034039	0.042	0	CF_vs_WT	08_LFC
896	NijA	0.00127275189418132	2.93682758617625	0.071	0.012	CF_vs_WT	08_LFC
897	CG7142	0.00130638741514998	-1.52809886456648	0.094	0.199	CF_vs_WT	08_LFC
898	hh	0.0017131393764408	0.89517117679507	0.33	0.211	CF_vs_WT	08_LFC
899	CG31343	0.00190091410164102	-0.712386514437493	0.646	0.728	CF_vs_WT	08_LFC
900	CG6296	0.00213788050098653	-1.27952946130593	0.231	0.333	CF_vs_WT	08_LFC
901	Cht4	0.00213952901297726	1.44645756417285	0.203	0.102	CF_vs_WT	08_LFC
902	CG18417	0.00228168182053005	-1.10655152121158	0.052	0.138	CF_vs_WT	08_LFC
903	CG10477	0.00250588634689884	0.646853838242497	0.604	0.472	CF_vs_WT	08_LFC
904	Kaz1-ORFB	0.00258328468066994	0.815808245419277	0.118	0.041	CF_vs_WT	08_LFC
905	NUCB1	0.00260086218170697	0.755312857010157	0.448	0.317	CF_vs_WT	08_LFC
906	betaGlu	0.0028817345382899	0.998206572042884	0.231	0.126	CF_vs_WT	08_LFC
907	Spn42Da	0.00288577049783583	0.539198193654195	0.542	0.378	CF_vs_WT	08_LFC
908	Adgf-D	0.00435439757326347	2.62220989567031	0.061	0.012	CF_vs_WT	08_LFC
909	CG10359	0.00498466001701226	-2.91103657830872	0	0.037	CF_vs_WT	08_LFC
910	CG18179	0.00589021290298154	-2.31547106025161	0.042	0.11	CF_vs_WT	08_LFC
911	CG32751	0.00589999474539015	-2.76995206274708	0.014	0.065	CF_vs_WT	08_LFC
912	CG5455	0.00597605601231497	-0.677013873652994	0.557	0.602	CF_vs_WT	08_LFC
913	Pde1c	0.00612978105024711	-0.61142646857819	0.679	0.76	CF_vs_WT	08_LFC
914	CG17739	0.00631893364912654	-1.18046481510833	0.033	0.098	CF_vs_WT	08_LFC
915	CG6628	0.00818479646537308	-3.22320651118542	0	0.033	CF_vs_WT	08_LFC
916	Cht5	0.00908757409195063	2.27152879629118	0.047	0.008	CF_vs_WT	08_LFC
917	CG11192	0.00959491499318327	2.80937266897814	0.038	0.004	CF_vs_WT	08_LFC
918	Drs	0.00964590033883409	-2.53254614207522	0.047	0.008	CF_vs_WT	08_LFC
919	ATP6AP2	0.0104087660508577	0.603989066162725	0.533	0.407	CF_vs_WT	08_LFC
920	CG3556	0.0107122791610037	1.56647965776946	0.061	0.016	CF_vs_WT	08_LFC
921	Mcr	0.0109188272375859	0.504159520916607	0.5	0.394	CF_vs_WT	08_LFC
922	CG13318	0.0134871111925222	-2.42756933817137	0	0.028	CF_vs_WT	08_LFC
923	CG15199	0.0134880102795099	1.96203253433379	0.127	0.061	CF_vs_WT	08_LFC
924	CG31266	0.0138450574945289	-1.86488052348286	0.042	0.102	CF_vs_WT	08_LFC
925	cv-2	0.0141692323055234	1.02942870081322	0.344	0.256	CF_vs_WT	08_LFC
926	LanA	0.01435031320824	-0.670886343544457	0.071	0.142	CF_vs_WT	08_LFC
927	CG8927	0.0145319584023282	1.39452115435866	0.066	0.02	CF_vs_WT	08_LFC
928	Manf	0.0150464576089523	0.698342804710912	0.41	0.305	CF_vs_WT	08_LFC
929	CG17292	0.0152353835609899	0.530623209521618	0.321	0.215	CF_vs_WT	08_LFC
930	Spn77Bb	0.0156357724183656	1.57539062873197	0.024	0	CF_vs_WT	08_LFC
931	Spn47C	0.0156357724183656	2.3926099075011	0.024	0	CF_vs_WT	08_LFC
932	Idgf3	0.0188059892397475	1.64437879031809	0.057	0.016	CF_vs_WT	08_LFC
933	CG10041	0.0207201326501469	-1.52813746924404	0.005	0.037	CF_vs_WT	08_LFC
934	Drsl2	0.0256778925016083	1.21662492167507	0.047	0.012	CF_vs_WT	08_LFC
935	26-29-p	0.0271098022088607	0.705779175560918	0.212	0.134	CF_vs_WT	08_LFC
936	isoQC	0.0274786468391957	0.777233842318513	0.146	0.081	CF_vs_WT	08_LFC
937	Mipp2	0.0324338015885568	-0.953685450000072	0.137	0.207	CF_vs_WT	08_LFC
938	CDase	0.0329736940862674	0.645549999157798	0.274	0.195	CF_vs_WT	08_LFC
939	CG32473	0.0330942297034711	-1.40518889267082	0.538	0.561	CF_vs_WT	08_LFC
940	CG2915	0.033309895683928	0.633066737247493	0.118	0.061	CF_vs_WT	08_LFC
941	amon	0.035952640330669	1.92469516531627	0.028	0.004	CF_vs_WT	08_LFC
942	Spn42Dc	0.0393511313180863	0.743663249072041	0.146	0.085	CF_vs_WT	08_LFC
943	Spn42Dd	0.040105600502736	1.06438123984509	0.075	0.033	CF_vs_WT	08_LFC
944	CG15418	0.0406447916373816	-0.961182331399189	0.014	0.049	CF_vs_WT	08_LFC
945	CG5966	0.0435952222965881	0.690642269461228	0.269	0.191	CF_vs_WT	08_LFC
946	hig	0.0453906234822412	0.92808227395741	0.042	0.012	CF_vs_WT	08_LFC
947	Pvf3	0.048085301049555	-0.865339256388044	0.028	0.069	CF_vs_WT	08_LFC
948	loh	0.0495952213497187	-0.579252151337895	0.113	0.175	CF_vs_WT	08_LFC
949	LysD	8.56326749444314e-32	-2.363577800694	0.32	0.803	CF_vs_WT	09_copper cell
950	LysB	1.74995103220246e-19	-2.8805477904128	0.151	0.543	CF_vs_WT	09_copper cell
951	Jon25Bii	6.62994899613061e-17	2.35595432836535	0.516	0.122	CF_vs_WT	09_copper cell
952	Jon25Bi	1.13850433684863e-16	2.03881717024883	0.582	0.197	CF_vs_WT	09_copper cell
953	LysE	3.55666477190921e-15	-2.98649634425214	0.049	0.351	CF_vs_WT	09_copper cell
954	alphaTry	5.7125673981969e-13	0.639669411395356	1	0.963	CF_vs_WT	09_copper cell
955	betaTry	9.37090448218741e-12	0.522492442273383	0.987	0.926	CF_vs_WT	09_copper cell
956	Jon65Aiii	1.30528623362725e-10	0.62274912364778	1	0.973	CF_vs_WT	09_copper cell
957	Adgf-A	7.25413787383051e-09	1.67508674598358	0.489	0.245	CF_vs_WT	09_copper cell
958	Tg	1.54452725364093e-08	-1.34628914532373	0.173	0.426	CF_vs_WT	09_copper cell
959	CG6283	5.80415317025697e-08	-3.32305968190923	0.098	0.293	CF_vs_WT	09_copper cell
960	Twdlbeta	9.85767939761027e-08	-3.57095180368123	0.013	0.154	CF_vs_WT	09_copper cell
961	CG46339	2.2007125242058e-07	0.774357326883787	0.942	0.92	CF_vs_WT	09_copper cell
962	Jon99Fi	2.66780554334567e-07	-1.1909129650527	0.382	0.585	CF_vs_WT	09_copper cell
963	CG6277	2.39352333476823e-06	-0.728976130144235	0.204	0.399	CF_vs_WT	09_copper cell
964	LysX	3.63092878572514e-06	3.05002321950521	0.156	0.021	CF_vs_WT	09_copper cell
965	CG8560	2.81428729463315e-05	-1.66555668086267	0.16	0.33	CF_vs_WT	09_copper cell
966	Jon99Cii	3.56826854926685e-05	-0.68303448216588	0.884	0.926	CF_vs_WT	09_copper cell
967	CG40160	5.66211341958563e-05	0.723266135555067	0.711	0.606	CF_vs_WT	09_copper cell
968	CG15117	7.06495017233473e-05	-0.614221931535292	0.32	0.5	CF_vs_WT	09_copper cell
969	Spn77Bb	7.55034029394673e-05	3.69824541383333	0.08	0	CF_vs_WT	09_copper cell
970	Timp	0.000286428468509222	-1.20504701265212	0.107	0.239	CF_vs_WT	09_copper cell
971	Pde1c	0.000331055316960545	-0.582465029732795	0.764	0.888	CF_vs_WT	09_copper cell
972	Dscam1	0.000432309011522415	-1.90997529322293	0.124	0.25	CF_vs_WT	09_copper cell
973	CG31469	0.000505765858411323	0.872962366034157	0.356	0.207	CF_vs_WT	09_copper cell
974	Peritrophin-15a	0.000546310257664376	0.508605167486163	0.769	0.596	CF_vs_WT	09_copper cell
975	Adgf-A2	0.000651994001598371	1.65104324547543	0.173	0.064	CF_vs_WT	09_copper cell
976	upd3	0.000696049816286587	2.96240638640644	0.084	0.011	CF_vs_WT	09_copper cell
977	eys	0.000883022269917263	-0.996465082195108	0.191	0.324	CF_vs_WT	09_copper cell
978	CG30289	0.00108855382569903	-2.79766950261114	0.009	0.069	CF_vs_WT	09_copper cell
979	ImpL2	0.00198966143201587	2.52399604052365	0.084	0.016	CF_vs_WT	09_copper cell
980	CG6048	0.00209020477151197	1.49832247637003	0.2	0.096	CF_vs_WT	09_copper cell
981	PGRP-SC1b	0.00214132552121776	-2.14944753254923	0.053	0.138	CF_vs_WT	09_copper cell
982	Jon99Ciii	0.0028393234264406	-0.769594879768694	0.476	0.59	CF_vs_WT	09_copper cell
983	Jon66Ci	0.00312776459821515	0.884089885740487	0.231	0.117	CF_vs_WT	09_copper cell
984	Def	0.00349075009610676	3.01120486202514	0.044	0	CF_vs_WT	09_copper cell
985	CG15534	0.00386688848386858	-1.72904732978604	0.022	0.085	CF_vs_WT	09_copper cell
986	mtg	0.00401709033007208	-1.68911846484639	0.036	0.106	CF_vs_WT	09_copper cell
987	sun	0.00407327744053924	0.689805791090528	0.471	0.34	CF_vs_WT	09_copper cell
988	NLaz	0.00486069308941547	-1.82677056356436	0.027	0.09	CF_vs_WT	09_copper cell
989	Wnt6	0.00587150509767402	-1.93648494924864	0.031	0.096	CF_vs_WT	09_copper cell
990	daw	0.00598022240315139	-2.02023169731847	0.031	0.096	CF_vs_WT	09_copper cell
991	cv-2	0.00638314180153101	1.2222829061837	0.364	0.255	CF_vs_WT	09_copper cell
992	CG17739	0.00694026354561627	-1.352043397374	0.071	0.154	CF_vs_WT	09_copper cell
993	Muc68E	0.00753700418739047	-0.633330318996718	0.489	0.559	CF_vs_WT	09_copper cell
994	Tollo	0.0081060587650986	1.92077308519317	0.071	0.016	CF_vs_WT	09_copper cell
995	CG32473	0.00817002575482377	-0.677958959456614	0.462	0.564	CF_vs_WT	09_copper cell
996	l(3)72Dr	0.00885964516355655	-0.753764589324486	0.027	0.085	CF_vs_WT	09_copper cell
997	Npc2a	0.0103079650642993	1.03896758080359	0.169	0.085	CF_vs_WT	09_copper cell
998	Notum	0.0128992427475524	1.73018461749433	0.076	0.021	CF_vs_WT	09_copper cell
999	CG17192	0.0129641777254316	-1.79165609126197	0.067	0.138	CF_vs_WT	09_copper cell
1000	Ten-a	0.0137754280108812	2.49573031084613	0.098	0.037	CF_vs_WT	09_copper cell
1001	mspo	0.0141131389028263	-0.802936602358901	0.329	0.426	CF_vs_WT	09_copper cell
1002	Pxd	0.0144637251844983	1.866793965043	0.044	0.005	CF_vs_WT	09_copper cell
1003	ths	0.0148072939022506	1.02661384549708	0.284	0.197	CF_vs_WT	09_copper cell
1004	egr	0.0151440907583151	-1.37657807095996	0.027	0.08	CF_vs_WT	09_copper cell
1005	Idgf6	0.0152188014294736	1.29845669164744	0.209	0.128	CF_vs_WT	09_copper cell
1006	Ten-m	0.0166487536177846	-0.85569597538069	0.076	0.149	CF_vs_WT	09_copper cell
1007	Pvf1	0.0171097093304652	0.767985499412304	0.418	0.309	CF_vs_WT	09_copper cell
1008	Kaz1-ORFB	0.0222175432921125	2.38316586564151	0.04	0.005	CF_vs_WT	09_copper cell
1009	CG5246	0.0244473883596395	-1.3863559754943	0.044	0.101	CF_vs_WT	09_copper cell
1010	Cht9	0.0246206095279939	1.903462501154	0.076	0.027	CF_vs_WT	09_copper cell
1011	CG32373	0.0302602300034953	0.543156266389216	0.316	0.223	CF_vs_WT	09_copper cell
1012	CG17279	0.0310360729166119	-1.8857714537556	0.004	0.032	CF_vs_WT	09_copper cell
1013	CG10163	0.0313259442101861	-2.24723400730186	0.004	0.032	CF_vs_WT	09_copper cell
1014	Ilp6	0.0325087722272312	-1.67997810294434	0.004	0.032	CF_vs_WT	09_copper cell
1015	NijA	0.035610926669095	1.99090512186321	0.036	0.005	CF_vs_WT	09_copper cell
1016	CG10116	0.035769678657894	1.12338625222906	0.249	0.176	CF_vs_WT	09_copper cell
1017	CG18067	0.0371588129973206	0.588367667951696	0.16	0.09	CF_vs_WT	09_copper cell
1018	CG42342	0.0385065900230509	-0.552745127265902	0.058	0.117	CF_vs_WT	09_copper cell
1019	knk	0.0390128301040928	-1.31932377418824	0.013	0.048	CF_vs_WT	09_copper cell
1020	Jon65Ai	0.0392322321753591	-0.664278101284968	0.316	0.41	CF_vs_WT	09_copper cell
1021	lbm	0.0401966376238112	2.17714182268833	0.022	0	CF_vs_WT	09_copper cell
1022	Tsf1	0.0401966376238112	2.25743010791771	0.022	0	CF_vs_WT	09_copper cell
1023	etaTry	0.0403761318698851	0.727761761103948	0.307	0.223	CF_vs_WT	09_copper cell
1024	Cht4	0.047188697205726	0.619139871017463	0.129	0.069	CF_vs_WT	09_copper cell
1025	CG30187	0.0476769121652368	-2.25688945291301	0.009	0.037	CF_vs_WT	09_copper cell
1026	CG8093	0.0480229527751896	1.14438295573481	0.084	0.037	CF_vs_WT	09_copper cell
1027	Cow	0.0488079258385128	-0.965152408754972	0.062	0.117	CF_vs_WT	09_copper cell
1028	Jon65Aiii	1.59787438591424e-23	1.9144362639618	0.849	0.413	CF_vs_WT	10_ISC
1029	Jon65Aiv	5.38894455463096e-15	1.32017680693196	0.908	0.668	CF_vs_WT	10_ISC
1030	alphaTry	1.08505175507196e-14	1.60127576691192	0.782	0.457	CF_vs_WT	10_ISC
1031	yip7	1.16849483244898e-10	1.0548925387507	0.832	0.498	CF_vs_WT	10_ISC
1032	Jon25Bi	2.10193159404966e-09	3.27851832380396	0.218	0.022	CF_vs_WT	10_ISC
1033	betaTry	4.41327924371086e-08	0.897903736569015	0.798	0.552	CF_vs_WT	10_ISC
1034	bnl	1.57199841405631e-07	4.59605169153122	0.134	0.004	CF_vs_WT	10_ISC
1035	lectin-37Db	3.93101354039996e-07	2.19818368068034	0.235	0.049	CF_vs_WT	10_ISC
1036	Jon25Bii	6.0641710141898e-07	2.98206421352437	0.151	0.013	CF_vs_WT	10_ISC
1037	LysD	7.16155546886073e-07	-2.1317637163721	0.092	0.336	CF_vs_WT	10_ISC
1038	Npc2e	3.79098305726373e-06	2.46485422444943	0.193	0.04	CF_vs_WT	10_ISC
1039	Fer1HCH	4.30214597443258e-05	1.69246991560584	0.269	0.103	CF_vs_WT	10_ISC
1040	CG15117	5.33714483716739e-05	-1.82440137387025	0.076	0.265	CF_vs_WT	10_ISC
1041	LysB	0.000132994015761053	-3.07422935849143	0.025	0.161	CF_vs_WT	10_ISC
1042	Swim	0.000320207925552461	1.86784121656322	0.126	0.027	CF_vs_WT	10_ISC
1043	Argk	0.000654731980029968	1.63946767590462	0.193	0.072	CF_vs_WT	10_ISC
1044	CG33127	0.000873645583620183	3.16294640790182	0.076	0.009	CF_vs_WT	10_ISC
1045	Mur29B	0.00123735513949538	2.48920399518811	0.084	0.013	CF_vs_WT	10_ISC
1046	Amy-d	0.00166595842932661	2.02139425971144	0.109	0.027	CF_vs_WT	10_ISC
1047	Fkbp14	0.00171394175259825	2.4314223439733	0.143	0.045	CF_vs_WT	10_ISC
1048	CG10472	0.00191623271094614	0.873019020252778	0.387	0.229	CF_vs_WT	10_ISC
1049	Hsc70-3	0.00195935610408725	1.22637375279014	0.218	0.094	CF_vs_WT	10_ISC
1050	Ance	0.00324994082785416	1.2124043992287	0.16	0.058	CF_vs_WT	10_ISC
1051	CG3868	0.00329076231457016	2.02051612858447	0.109	0.031	CF_vs_WT	10_ISC
1052	LysE	0.00338679127018902	-2.56692329989802	0.025	0.117	CF_vs_WT	10_ISC
1053	CG6277	0.0036351685620851	2.22338378710098	0.084	0.018	CF_vs_WT	10_ISC
1054	NUCB1	0.00435823278812514	3.37685291485847	0.05	0.004	CF_vs_WT	10_ISC
1055	Sema2b	0.00441705171384515	1.06750615330533	0.303	0.175	CF_vs_WT	10_ISC
1056	CG12374	0.00528519503179847	0.937900255052422	0.277	0.157	CF_vs_WT	10_ISC
1057	Jon99Ci	0.00531831293966163	1.61314820456459	0.134	0.049	CF_vs_WT	10_ISC
1058	Jon99Fii	0.00579914767113293	0.911312260708684	0.202	0.094	CF_vs_WT	10_ISC
1059	CG10477	0.00863049528762053	1.53970058626511	0.101	0.031	CF_vs_WT	10_ISC
1060	myo	0.0102435143808975	-0.900472197388262	0.185	0.305	CF_vs_WT	10_ISC
1061	aos	0.0102635332526524	0.944634683810139	0.185	0.09	CF_vs_WT	10_ISC
1062	Fer2LCH	0.0116449966394502	1.32890586267896	0.185	0.094	CF_vs_WT	10_ISC
1063	LanA	0.0137472212227197	0.981492895597054	0.176	0.085	CF_vs_WT	10_ISC
1064	Cpr51A	0.0164030623294953	2.57871203187559	0.059	0.013	CF_vs_WT	10_ISC
1065	CG10663	0.0167425867444545	2.31380478932166	0.05	0.009	CF_vs_WT	10_ISC
1066	CG9673	0.0168683009245514	1.14356371079373	0.109	0.04	CF_vs_WT	10_ISC
1067	CG8952	0.0174911808690106	2.29133835422481	0.059	0.013	CF_vs_WT	10_ISC
1068	CG16710	0.0175753141978393	5.96364804602384	0.025	0	CF_vs_WT	10_ISC
1069	Jafrac2	0.0175753141978393	5.90895584012728	0.025	0	CF_vs_WT	10_ISC
1070	Drs	0.0175753141978393	6.58610268999736	0.025	0	CF_vs_WT	10_ISC
1071	CG18179	0.0175753141978393	6.32925838595728	0.025	0	CF_vs_WT	10_ISC
1072	gbb	0.0175753141978393	6.28756321987138	0.025	0	CF_vs_WT	10_ISC
1073	Ilp6	0.0175753141978393	7.16306387685964	0.025	0	CF_vs_WT	10_ISC
1074	Diedel3	0.0216417561464297	0.631354869703989	0.311	0.211	CF_vs_WT	10_ISC
1075	Jon99Cii	0.0247834173138769	-0.543956688962576	0.513	0.583	CF_vs_WT	10_ISC
1076	CG31343	0.0281172114849392	0.630279323142843	0.193	0.103	CF_vs_WT	10_ISC
1077	mesh	0.028348187620781	1.1410540635821	0.109	0.045	CF_vs_WT	10_ISC
1078	CG12163	0.0291213757361009	-1.18971305858567	0.067	0.148	CF_vs_WT	10_ISC
1079	Yp1	0.0303933919350687	2.00520832685022	0.076	0.027	CF_vs_WT	10_ISC
1080	CG10116	0.0321226868266301	3.19278169432906	0.034	0.004	CF_vs_WT	10_ISC
1081	Amy-p	0.0326811868547029	0.852216936117205	0.151	0.076	CF_vs_WT	10_ISC
1082	etaTry	0.0334772945836269	2.66139281924086	0.034	0.004	CF_vs_WT	10_ISC
1083	Dscam1	0.0355203401096497	-0.508129482599589	0.445	0.538	CF_vs_WT	10_ISC
1084	CG46339	0.0376448323923983	-0.641371523939158	0.21	0.318	CF_vs_WT	10_ISC
1085	Muc68E	0.039864280634281	2.30525947744693	0.042	0.009	CF_vs_WT	10_ISC
1086	CG6048	0.0420377806358868	1.94429105279213	0.05	0.013	CF_vs_WT	10_ISC
1087	Sema1a	0.0425188895858035	-0.845152909022236	0.118	0.202	CF_vs_WT	10_ISC
1088	LysD	1.14080853715152e-23	-2.69932436526207	0.161	0.61	CF_vs_WT	11_ISC/EB
1089	Jon65Aiii	3.38519253383068e-21	1.4631979243049	0.93	0.729	CF_vs_WT	11_ISC/EB
1090	Jon65Aiv	1.13897725791163e-18	0.982822962099347	0.993	0.864	CF_vs_WT	11_ISC/EB
1091	alphaTry	2.35307089557562e-15	0.963053829885213	0.97	0.729	CF_vs_WT	11_ISC/EB
1092	LysE	1.37492883710199e-12	-3.16520590108033	0.034	0.263	CF_vs_WT	11_ISC/EB
1093	betaTry	1.53097874400017e-12	0.815514637250129	0.96	0.814	CF_vs_WT	11_ISC/EB
1094	Sema2b	1.14868671003228e-09	1.74943559694683	0.799	0.534	CF_vs_WT	11_ISC/EB
1095	CG30090	2.33970499340873e-09	1.52669654500403	0.738	0.508	CF_vs_WT	11_ISC/EB
1096	LysB	9.74935037290144e-09	-2.6154972169453	0.05	0.237	CF_vs_WT	11_ISC/EB
1097	Jon99Cii	1.01188811027573e-08	-0.763083698666948	0.738	0.864	CF_vs_WT	11_ISC/EB
1098	LanA	1.63304810987493e-08	1.09427718720151	0.668	0.398	CF_vs_WT	11_ISC/EB
1099	dally	6.17617911900924e-08	-0.694553781851554	0.93	0.949	CF_vs_WT	11_ISC/EB
1100	Dscam1	8.72413293997299e-08	-0.727277098058719	0.705	0.924	CF_vs_WT	11_ISC/EB
1101	Hsc70-3	6.82008453785486e-07	1.12080423959741	0.748	0.542	CF_vs_WT	11_ISC/EB
1102	Jon25Bii	7.39394013541197e-07	2.19741995928725	0.295	0.068	CF_vs_WT	11_ISC/EB
1103	Jon99Fi	8.1910809304662e-07	-1.34966026612025	0.225	0.458	CF_vs_WT	11_ISC/EB
1104	yip7	1.60444005635628e-06	0.575242683770905	0.93	0.831	CF_vs_WT	11_ISC/EB
1105	CG10663	5.55182824140293e-06	1.54626794952457	0.47	0.263	CF_vs_WT	11_ISC/EB
1106	lbk	5.8300159266095e-06	0.882727032641969	0.789	0.61	CF_vs_WT	11_ISC/EB
1107	Jon25Bi	6.45698205322381e-06	1.81628947421063	0.305	0.093	CF_vs_WT	11_ISC/EB
1108	Tollo	9.15875476768625e-06	2.28672327010148	0.215	0.034	CF_vs_WT	11_ISC/EB
1109	fog	9.20126189352996e-06	-0.709984880405241	0.799	0.847	CF_vs_WT	11_ISC/EB
1110	CDase	1.42334451386736e-05	0.965813474830905	0.604	0.407	CF_vs_WT	11_ISC/EB
1111	Cht2	1.52547075020301e-05	2.97402455409491	0.191	0.025	CF_vs_WT	11_ISC/EB
1112	CG14457	3.04126987826275e-05	1.18205536217675	0.45	0.246	CF_vs_WT	11_ISC/EB
1113	Sema5c	4.21863996973569e-05	1.38330832988599	0.523	0.356	CF_vs_WT	11_ISC/EB
1114	GILT2	5.5438560351503e-05	-1.75946660628238	0.057	0.186	CF_vs_WT	11_ISC/EB
1115	lectin-37Db	6.39496535475597e-05	1.66842237670018	0.292	0.11	CF_vs_WT	11_ISC/EB
1116	Pvf2	0.000109404327085004	-1.50572032392255	0.067	0.195	CF_vs_WT	11_ISC/EB
1117	CG40160	0.000133217999040255	0.622462858620568	0.544	0.314	CF_vs_WT	11_ISC/EB
1118	Jon99Ciii	0.000221542357469853	-0.891109183739839	0.235	0.407	CF_vs_WT	11_ISC/EB
1119	CG12374	0.000250272044799279	0.923742181586542	0.517	0.314	CF_vs_WT	11_ISC/EB
1120	Amy-p	0.000289567436565313	1.27177936871399	0.312	0.136	CF_vs_WT	11_ISC/EB
1121	svr	0.000380767488825578	0.779832321417683	0.513	0.314	CF_vs_WT	11_ISC/EB
1122	Swim	0.000610779950541846	1.09508661034305	0.473	0.305	CF_vs_WT	11_ISC/EB
1123	loh	0.000959863915841323	-2.68919786504835	0.01	0.068	CF_vs_WT	11_ISC/EB
1124	Kaz1-ORFB	0.00104351722066164	2.40471610778498	0.148	0.034	CF_vs_WT	11_ISC/EB
1125	mesh	0.00119325951237802	1.88286108404091	0.228	0.093	CF_vs_WT	11_ISC/EB
1126	Pdi	0.00119743448314063	0.959610051779756	0.376	0.212	CF_vs_WT	11_ISC/EB
1127	CG32373	0.00131499143098614	0.533723341206416	0.577	0.398	CF_vs_WT	11_ISC/EB
1128	CG15117	0.00164485091670129	-0.605613809414288	0.507	0.644	CF_vs_WT	11_ISC/EB
1129	CG10472	0.00170172618344039	0.738694000936534	0.638	0.492	CF_vs_WT	11_ISC/EB
1130	Diedel3	0.00194197682798818	0.705591802607159	0.466	0.297	CF_vs_WT	11_ISC/EB
1131	CG10433	0.00330700011960539	-2.73999166552865	0.007	0.051	CF_vs_WT	11_ISC/EB
1132	Jon66Ci	0.00347551186994058	2.04830607942392	0.144	0.042	CF_vs_WT	11_ISC/EB
1133	beat-IIa	0.00448667927596788	-2.26195900506743	0.023	0.085	CF_vs_WT	11_ISC/EB
1134	bnl	0.00475643787840235	1.24824157527942	0.312	0.169	CF_vs_WT	11_ISC/EB
1135	betaGlu	0.00479856294180662	1.52764979466955	0.141	0.042	CF_vs_WT	11_ISC/EB
1136	Jon99Ci	0.004901194052086	1.12704771253566	0.255	0.127	CF_vs_WT	11_ISC/EB
1137	CG44008	0.00561546636371422	0.885601027483763	0.285	0.153	CF_vs_WT	11_ISC/EB
1138	CG43110	0.00585037626893458	-4.38292688330554	0	0.025	CF_vs_WT	11_ISC/EB
1139	CG6296	0.009853741387194	-3.94672871744323	0.003	0.034	CF_vs_WT	11_ISC/EB
1140	spz	0.00999138819758266	-3.38952186911283	0.003	0.034	CF_vs_WT	11_ISC/EB
1141	CG32379	0.0101307450441443	-3.03503498969634	0.003	0.034	CF_vs_WT	11_ISC/EB
1142	CG30281	0.0113209110268919	2.66922575872899	0.084	0.017	CF_vs_WT	11_ISC/EB
1143	aos	0.0143686989244258	-1.43086503464315	0.242	0.339	CF_vs_WT	11_ISC/EB
1144	Npc2e	0.0155086901262062	0.945860452949002	0.265	0.153	CF_vs_WT	11_ISC/EB
1145	CG10477	0.0155993981032687	2.24326296866383	0.081	0.017	CF_vs_WT	11_ISC/EB
1146	Cht4	0.0182798758894677	2.35993764532821	0.064	0.008	CF_vs_WT	11_ISC/EB
1147	Dl	0.0187088356174782	1.18371484408018	0.342	0.237	CF_vs_WT	11_ISC/EB
1148	Idgf6	0.0205684506573399	1.80267709344797	0.114	0.042	CF_vs_WT	11_ISC/EB
1149	CG15199	0.0214204763098568	4.00346166326726	0.044	0	CF_vs_WT	11_ISC/EB
1150	LanB2	0.0232500581247082	-1.04008101250312	0.074	0.144	CF_vs_WT	11_ISC/EB
1151	CG6277	0.02416828422216	-1.43618109741766	0.094	0.169	CF_vs_WT	11_ISC/EB
1152	Cpr67B	0.0246822520083143	-3.45717919625142	0	0.017	CF_vs_WT	11_ISC/EB
1153	dpp	0.0246822520083143	-3.87304702249887	0	0.017	CF_vs_WT	11_ISC/EB
1154	Mur29B	0.0284111059504848	1.42143837841768	0.087	0.025	CF_vs_WT	11_ISC/EB
1155	Muc68D	0.0295466747991487	2.28407151043862	0.057	0.008	CF_vs_WT	11_ISC/EB
1156	NUCB1	0.0298256159776056	1.02186964957109	0.181	0.093	CF_vs_WT	11_ISC/EB
1157	CG5455	0.0302769157485789	-1.83757428958415	0.04	0.093	CF_vs_WT	11_ISC/EB
1158	Tep2	0.0314128495700845	-1.26579422412399	0.091	0.161	CF_vs_WT	11_ISC/EB
1159	Yp1	0.0316987279522006	1.31119068530628	0.121	0.051	CF_vs_WT	11_ISC/EB
1160	CG8774	0.0347926822251543	4.08639522207751	0.037	0	CF_vs_WT	11_ISC/EB
1161	PGRP-SC2	0.0360031910428051	0.963719490078854	0.188	0.102	CF_vs_WT	11_ISC/EB
1162	CG8299	0.0370848777677301	1.94192332082876	0.054	0.008	CF_vs_WT	11_ISC/EB
1163	modSP	0.0378390026831484	-3.12920711294657	0.003	0.025	CF_vs_WT	11_ISC/EB
1164	CG4582	0.0378390026831484	-2.79763972162077	0.003	0.025	CF_vs_WT	11_ISC/EB
1165	CG18135	0.0402024262336814	-0.612243809420022	0.248	0.347	CF_vs_WT	11_ISC/EB
1166	CG10116	0.0420001720630799	1.73141302837863	0.091	0.034	CF_vs_WT	11_ISC/EB
1167	LysX	0.0444374492821217	3.54597951140185	0.034	0	CF_vs_WT	11_ISC/EB
1168	CG6067	0.0459685345871158	2.13049502673155	0.05	0.008	CF_vs_WT	11_ISC/EB
1169	CG40470	0.049119820105536	-2.00090193772446	0.017	0.051	CF_vs_WT	11_ISC/EB
1170	LysE	1.59322213068572e-20	-4.80042295810517	0.111	0.638	CF_vs_WT	12_EC-like2
1171	LysB	3.84764618273227e-16	-3.88072873682968	0.236	0.69	CF_vs_WT	12_EC-like2
1172	LysD	3.03582627396701e-12	-3.71485867031991	0.467	0.759	CF_vs_WT	12_EC-like2
1173	Jon99Fi	7.06124905587452e-09	-1.94711951944684	0.442	0.707	CF_vs_WT	12_EC-like2
1174	CG31997	6.49979023523151e-06	-2.77909445786287	0.02	0.172	CF_vs_WT	12_EC-like2
1175	BomS4	7.94011515878537e-06	-5.53444468192044	0.01	0.138	CF_vs_WT	12_EC-like2
1176	Jon99Ciii	1.56900181170726e-05	-1.26232600828904	0.568	0.707	CF_vs_WT	12_EC-like2
1177	CG18180	2.25886346639424e-05	-1.12749932617976	0.332	0.603	CF_vs_WT	12_EC-like2
1178	Jon65Aii	9.05535811626631e-05	-1.02720619250357	0.201	0.431	CF_vs_WT	12_EC-like2
1179	Jon99Cii	9.26852632931134e-05	-0.900266017389219	0.799	0.845	CF_vs_WT	12_EC-like2
1180	Jon65Ai	0.000126029202909711	-0.913379522407272	0.342	0.586	CF_vs_WT	12_EC-like2
1181	CG6283	0.000229840115134868	-2.98121247739144	0.085	0.259	CF_vs_WT	12_EC-like2
1182	Cp36	0.000333362931693462	-3.57529492120887	0.005	0.086	CF_vs_WT	12_EC-like2
1183	CG17192	0.000394349209788563	-1.53548899070111	0.095	0.276	CF_vs_WT	12_EC-like2
1184	CG6048	0.000432256300475571	3.94946997314175	0.241	0.034	CF_vs_WT	12_EC-like2
1185	Yp3	0.00100059257279736	-1.43405253427824	0.256	0.448	CF_vs_WT	12_EC-like2
1186	Yp2	0.00100432014656805	-1.53678178974994	0.317	0.483	CF_vs_WT	12_EC-like2
1187	lectin-37Da	0.00112884244925238	2.80040536702773	0.281	0.086	CF_vs_WT	12_EC-like2
1188	CG31233	0.00130183407058067	1.2174814064834	0.558	0.345	CF_vs_WT	12_EC-like2
1189	NijA	0.00130248276187818	-6.57823662370744	0	0.052	CF_vs_WT	12_EC-like2
1190	Obp44a	0.00130248276187818	-6.63715451491642	0	0.052	CF_vs_WT	12_EC-like2
1191	IM33	0.00142455259581408	-1.29955526079226	0.332	0.534	CF_vs_WT	12_EC-like2
1192	PGRP-SC1a	0.00143136059220491	-0.826775775813151	0.045	0.172	CF_vs_WT	12_EC-like2
1193	Calr	0.00227224231487513	0.943978398171798	0.462	0.241	CF_vs_WT	12_EC-like2
1194	CG17633	0.00245253807070022	-1.81202937688358	0.437	0.638	CF_vs_WT	12_EC-like2
1195	CG8562	0.00272400113971264	-0.864583898542511	0.201	0.379	CF_vs_WT	12_EC-like2
1196	CG8560	0.00306696584018934	-0.84206626735544	0.216	0.397	CF_vs_WT	12_EC-like2
1197	26-29-p	0.00316126253559616	5.86527276865877	0.136	0	CF_vs_WT	12_EC-like2
1198	Treh	0.00396095205169914	1.89930599489082	0.286	0.103	CF_vs_WT	12_EC-like2
1199	Hsc70-3	0.00498894225191279	1.53221355481083	0.362	0.172	CF_vs_WT	12_EC-like2
1200	l(2)gl	0.00582623057578337	1.02147346600365	0.412	0.207	CF_vs_WT	12_EC-like2
1201	Ance	0.005907359814818	1.03084938886325	0.568	0.362	CF_vs_WT	12_EC-like2
1202	LysX	0.00789807456000782	3.7596358028219	0.171	0.034	CF_vs_WT	12_EC-like2
1203	Yp1	0.00829922090227287	-1.26033283417794	0.291	0.431	CF_vs_WT	12_EC-like2
1204	CG17919	0.00884281963103357	-5.39267227731893	0	0.034	CF_vs_WT	12_EC-like2
1205	CG3088	0.00884281963103357	-5.03409003946428	0	0.034	CF_vs_WT	12_EC-like2
1206	Cp15	0.00884281963103357	-5.24223367189597	0	0.034	CF_vs_WT	12_EC-like2
1207	l(3)72Dr	0.00884281963103357	-6.57496339228813	0	0.034	CF_vs_WT	12_EC-like2
1208	CG2145	0.00884281963103357	-5.89685606964062	0	0.034	CF_vs_WT	12_EC-like2
1209	Crys	0.0101270471762466	6.02093570078031	0.106	0	CF_vs_WT	12_EC-like2
1210	AttD	0.0116273827510896	-3.71924866542703	0.005	0.052	CF_vs_WT	12_EC-like2
1211	Ppn	0.0116273827510896	-3.20070061216059	0.005	0.052	CF_vs_WT	12_EC-like2
1212	SPE	0.0119406673539073	-3.1196066535408	0.005	0.052	CF_vs_WT	12_EC-like2
1213	CG18135	0.0148451846735987	1.1286746641334	0.241	0.086	CF_vs_WT	12_EC-like2
1214	Jon25Bi	0.0155172558854124	1.21950084824468	0.618	0.483	CF_vs_WT	12_EC-like2
1215	Ag5r2	0.0186782532203721	-0.593891718376589	0.347	0.483	CF_vs_WT	12_EC-like2
1216	CG10116	0.0217175391805921	1.14816993057694	0.307	0.155	CF_vs_WT	12_EC-like2
1217	CDase	0.0217436659273343	5.59143742652333	0.085	0	CF_vs_WT	12_EC-like2
1218	EbpIII	0.0222412672187304	-1.20609121060379	0.201	0.328	CF_vs_WT	12_EC-like2
1219	Npc2h	0.0251549412440903	-3.20783236299193	0.015	0.069	CF_vs_WT	12_EC-like2
1220	ssp7	0.0256218572154824	-2.79693730663026	0.015	0.069	CF_vs_WT	12_EC-like2
1221	Jon25Bii	0.0280589048792787	1.35847389279388	0.558	0.431	CF_vs_WT	12_EC-like2
1222	BomS2	0.0298570584901323	-2.54256146895602	0.025	0.086	CF_vs_WT	12_EC-like2
1223	CG8773	0.0314669521569532	1.21544729351012	0.216	0.086	CF_vs_WT	12_EC-like2
1224	ATP6AP2	0.0369233174521666	-1.14665431865871	0.246	0.362	CF_vs_WT	12_EC-like2
1225	iotaTry	0.0378824172906338	1.94722904631812	0.201	0.086	CF_vs_WT	12_EC-like2
1226	CG31198	0.0394561895543067	0.813097821354017	0.719	0.638	CF_vs_WT	12_EC-like2
1227	CG31266	0.0439784000631327	-0.888767113469771	0.095	0.19	CF_vs_WT	12_EC-like2
1228	CG6271	0.0440343081653311	-2.5515539344006	0.01	0.052	CF_vs_WT	12_EC-like2
1229	TotA	0.0449231431318909	-1.97203994792134	0.01	0.052	CF_vs_WT	12_EC-like2
1230	BomS1	0.0449231431318909	-1.28142980753078	0.01	0.052	CF_vs_WT	12_EC-like2
1231	daw	0.0458270604862312	-1.17364551963448	0.01	0.052	CF_vs_WT	12_EC-like2
1232	CG2918	0.048160471216978	0.752178612039258	0.181	0.069	CF_vs_WT	12_EC-like2
1233	LysD	6.57745622007108e-16	-2.45118224443729	0.243	0.8	CF_vs_WT	13_adult differentiating enterocyte
1234	Jon65Aiii	3.96479367003177e-13	1.35266300186835	0.989	0.625	CF_vs_WT	13_adult differentiating enterocyte
1235	alphaTry	1.63663849067699e-10	1.29922279784933	0.978	0.8	CF_vs_WT	13_adult differentiating enterocyte
1236	Jon65Aiv	5.47184739309289e-09	0.572606285826887	0.989	0.95	CF_vs_WT	13_adult differentiating enterocyte
1237	LysB	7.46207594303781e-08	-3.11829130577895	0.075	0.35	CF_vs_WT	13_adult differentiating enterocyte
1238	betaTry	8.47947082258988e-08	1.11870013896284	0.985	0.875	CF_vs_WT	13_adult differentiating enterocyte
1239	LysE	3.50245811370227e-07	-2.92633109673244	0.049	0.275	CF_vs_WT	13_adult differentiating enterocyte
1240	sog	1.51012172249988e-06	-1.63953369089691	0.326	0.65	CF_vs_WT	13_adult differentiating enterocyte
1241	Tollo	6.27823166409765e-06	3.11144373755409	0.412	0.025	CF_vs_WT	13_adult differentiating enterocyte
1242	CG30090	7.75455712916368e-06	1.82476113713957	0.659	0.25	CF_vs_WT	13_adult differentiating enterocyte
1243	Sema5c	0.000111055300916113	1.48173644353833	0.865	0.675	CF_vs_WT	13_adult differentiating enterocyte
1244	Twdlbeta	0.000159200206725987	-2.35868071888784	0.034	0.175	CF_vs_WT	13_adult differentiating enterocyte
1245	scpr-C	0.00020752001133112	-4.33822903786215	0.004	0.075	CF_vs_WT	13_adult differentiating enterocyte
1246	Ag5r2	0.00021903053686771	-1.17798507618298	0.176	0.4	CF_vs_WT	13_adult differentiating enterocyte
1247	CG9449	0.000259318376339545	-4.58497490389576	0	0.05	CF_vs_WT	13_adult differentiating enterocyte
1248	Burs	0.00026836037385313	-2.07673746274896	0.356	0.55	CF_vs_WT	13_adult differentiating enterocyte
1249	Jon99Cii	0.00028432838186841	-0.670135289499381	0.831	0.875	CF_vs_WT	13_adult differentiating enterocyte
1250	lbk	0.000730613981681715	0.580942914614805	0.985	0.925	CF_vs_WT	13_adult differentiating enterocyte
1251	CG14457	0.000878592638267714	0.699425149842724	0.948	0.825	CF_vs_WT	13_adult differentiating enterocyte
1252	Jon99Fi	0.000984410663601977	-1.0127959040504	0.288	0.5	CF_vs_WT	13_adult differentiating enterocyte
1253	Jon25Bii	0.0016118725951931	1.65162936042656	0.386	0.125	CF_vs_WT	13_adult differentiating enterocyte
1254	Amy-p	0.00259429779110567	1.99949251784231	0.434	0.175	CF_vs_WT	13_adult differentiating enterocyte
1255	CG12374	0.00342846727067767	1.0120457431623	0.667	0.4	CF_vs_WT	13_adult differentiating enterocyte
1256	Qsox1	0.00373996940700421	3.35969752594102	0.18	0	CF_vs_WT	13_adult differentiating enterocyte
1257	Tg	0.00404703930854096	-2.80960738602786	0.041	0.15	CF_vs_WT	13_adult differentiating enterocyte
1258	CG10116	0.00411170523048955	0.874570590103396	0.588	0.3	CF_vs_WT	13_adult differentiating enterocyte
1259	Cht2	0.00550958243345094	2.12056434904971	0.213	0.025	CF_vs_WT	13_adult differentiating enterocyte
1260	Sema1a	0.00562711916558285	1.05507065279003	0.472	0.225	CF_vs_WT	13_adult differentiating enterocyte
1261	Mmp2	0.00563113333230689	-1.09811237158056	0.434	0.625	CF_vs_WT	13_adult differentiating enterocyte
1262	IBIN	0.0057230918218673	-3.53331315110889	0.004	0.05	CF_vs_WT	13_adult differentiating enterocyte
1263	CG5639	0.0063854839288815	-1.9339917241999	0.056	0.175	CF_vs_WT	13_adult differentiating enterocyte
1264	Diedel3	0.00647722375422494	0.57605136476691	0.547	0.3	CF_vs_WT	13_adult differentiating enterocyte
1265	ImpL2	0.00655275783016296	-2.67939847127709	0.056	0.175	CF_vs_WT	13_adult differentiating enterocyte
1266	Muc55B	0.00717970851176322	-2.27759211195862	0.011	0.075	CF_vs_WT	13_adult differentiating enterocyte
1267	tsl	0.00727030525376479	4.05895819412542	0.157	0	CF_vs_WT	13_adult differentiating enterocyte
1268	Jon25Bi	0.00745336490578618	1.48384853580832	0.39	0.175	CF_vs_WT	13_adult differentiating enterocyte
1269	mtg	0.0078746605316225	-2.83303444889777	0.045	0.15	CF_vs_WT	13_adult differentiating enterocyte
1270	mspo	0.00911848996266542	-3.07958996984439	0.034	0.125	CF_vs_WT	13_adult differentiating enterocyte
1271	sip1	0.00917576767181693	-2.67694865417035	0.022	0.1	CF_vs_WT	13_adult differentiating enterocyte
1272	CG10472	0.00923067578704863	1.26696949805009	0.678	0.525	CF_vs_WT	13_adult differentiating enterocyte
1273	Sema2b	0.00972952508529724	3.03299850136198	0.461	0.275	CF_vs_WT	13_adult differentiating enterocyte
1274	ea	0.0100551856926232	-4.58870506974005	0	0.025	CF_vs_WT	13_adult differentiating enterocyte
1275	Loxl1	0.0100551856926232	-4.46536751633561	0	0.025	CF_vs_WT	13_adult differentiating enterocyte
1276	CG13618	0.0100551856926232	-4.19153066167394	0	0.025	CF_vs_WT	13_adult differentiating enterocyte
1277	CG34130	0.0100551856926232	-3.14852388483019	0	0.025	CF_vs_WT	13_adult differentiating enterocyte
1278	tnc	0.0100551856926232	-3.71863934548153	0	0.025	CF_vs_WT	13_adult differentiating enterocyte
1279	Ilp8	0.0100551856926232	-3.14852388483019	0	0.025	CF_vs_WT	13_adult differentiating enterocyte
1280	CG9452	0.0100551856926232	-4.10253556587801	0	0.025	CF_vs_WT	13_adult differentiating enterocyte
1281	Cp16	0.0100551856926232	-3.43969342069168	0	0.025	CF_vs_WT	13_adult differentiating enterocyte
1282	CG42694	0.0100551856926232	-4.46119364173041	0	0.025	CF_vs_WT	13_adult differentiating enterocyte
1283	BomT2	0.0100551856926232	-4.85221277678006	0	0.025	CF_vs_WT	13_adult differentiating enterocyte
1284	CG17575	0.0100551856926232	-3.14852388483019	0	0.025	CF_vs_WT	13_adult differentiating enterocyte
1285	Gbp1	0.0100551856926232	-3.57613151250212	0	0.025	CF_vs_WT	13_adult differentiating enterocyte
1286	CG33226	0.0100551856926232	-4.58870506974005	0	0.025	CF_vs_WT	13_adult differentiating enterocyte
1287	CG30046	0.0100551856926232	-4.15215432878805	0	0.025	CF_vs_WT	13_adult differentiating enterocyte
1288	OdsH	0.0100551856926232	-4.39754933858341	0	0.025	CF_vs_WT	13_adult differentiating enterocyte
1289	CG8945	0.0100551856926232	-4.12528393131354	0	0.025	CF_vs_WT	13_adult differentiating enterocyte
1290	CG10918	0.0100551856926232	-4.15050747187003	0	0.025	CF_vs_WT	13_adult differentiating enterocyte
1291	upd1	0.0100551856926232	-5.72579876403072	0	0.025	CF_vs_WT	13_adult differentiating enterocyte
1292	Vm26Aa	0.0100551856926232	-3.14852388483019	0	0.025	CF_vs_WT	13_adult differentiating enterocyte
1293	Acp32CD	0.0100551856926232	-4.22646138770411	0	0.025	CF_vs_WT	13_adult differentiating enterocyte
1294	Npc2e	0.0129352768207777	0.61602859567877	0.682	0.45	CF_vs_WT	13_adult differentiating enterocyte
1295	Jon66Ci	0.0151152549767628	1.89284229414581	0.18	0.025	CF_vs_WT	13_adult differentiating enterocyte
1296	sli	0.015194786360323	0.706359567068912	0.742	0.6	CF_vs_WT	13_adult differentiating enterocyte
1297	CG9673	0.0153873941131396	0.878186289542836	0.551	0.35	CF_vs_WT	13_adult differentiating enterocyte
1298	Muc96D	0.0170353472037436	-2.75244616494975	0.015	0.075	CF_vs_WT	13_adult differentiating enterocyte
1299	Mp	0.0170353472037436	-2.25338272600782	0.015	0.075	CF_vs_WT	13_adult differentiating enterocyte
1300	CG30187	0.0178049573188239	-2.66048127133304	0.026	0.1	CF_vs_WT	13_adult differentiating enterocyte
1301	CG7542	0.0178259761866104	1.4360699374701	0.243	0.075	CF_vs_WT	13_adult differentiating enterocyte
1302	Gel	0.0185688197064347	-0.867315479744102	0.217	0.375	CF_vs_WT	13_adult differentiating enterocyte
1303	CG10353	0.02019112915484	-0.575922444874271	0.498	0.625	CF_vs_WT	13_adult differentiating enterocyte
1304	Jon99Ciii	0.0209518962362981	-1.10169195595062	0.375	0.5	CF_vs_WT	13_adult differentiating enterocyte
1305	CG18180	0.0211355569841866	1.71858092712991	0.169	0.025	CF_vs_WT	13_adult differentiating enterocyte
1306	yellow-h	0.0229845758521174	-2.16309959799144	0.041	0.125	CF_vs_WT	13_adult differentiating enterocyte
1307	Psa	0.0233225693810003	-0.759992064451805	0.427	0.575	CF_vs_WT	13_adult differentiating enterocyte
1308	PGRP-LB	0.0243524311631229	1.39481197261256	0.498	0.325	CF_vs_WT	13_adult differentiating enterocyte
1309	CG42335	0.0256559807212002	-2.17210534251428	0.558	0.575	CF_vs_WT	13_adult differentiating enterocyte
1310	CG30159	0.0258596589011224	-1.58571450580095	0.112	0.225	CF_vs_WT	13_adult differentiating enterocyte
1311	lectin-28C	0.0262887515223145	-3.32256050196004	0.007	0.05	CF_vs_WT	13_adult differentiating enterocyte
1312	Acp53Ea	0.0283255681146113	-2.61983703084874	0.007	0.05	CF_vs_WT	13_adult differentiating enterocyte
1313	Pvf1	0.0284792226594579	0.680079171119583	0.659	0.5	CF_vs_WT	13_adult differentiating enterocyte
1314	nolo	0.0290340663302244	-1.68034233632649	0.007	0.05	CF_vs_WT	13_adult differentiating enterocyte
1315	CG7231	0.0291573423873162	2.469265783806	0.109	0	CF_vs_WT	13_adult differentiating enterocyte
1316	CG6277	0.0331258468947261	-1.16554746706998	0.116	0.225	CF_vs_WT	13_adult differentiating enterocyte
1317	l(1)G0193	0.0342634517008287	0.960698753813652	0.506	0.325	CF_vs_WT	13_adult differentiating enterocyte
1318	Acph-1	0.0346678961660003	-1.76740889383617	0.06	0.15	CF_vs_WT	13_adult differentiating enterocyte
1319	Kaz1-ORFB	0.0423775691930476	0.601424932096682	0.39	0.2	CF_vs_WT	13_adult differentiating enterocyte
1320	CG17271	0.0437604395254788	0.820837549833308	0.494	0.3	CF_vs_WT	13_adult differentiating enterocyte
1321	epsilonTry	0.0447664268600015	0.74793383510263	0.401	0.225	CF_vs_WT	13_adult differentiating enterocyte
1322	CG31469	0.0477319615588638	1.21604723147483	0.243	0.1	CF_vs_WT	13_adult differentiating enterocyte
1323	Cht9	0.048744659844633	-0.563563266017442	0.112	0.225	CF_vs_WT	13_adult differentiating enterocyte
1324	CG5246	0.0496295164512869	-1.61767473787505	0.049	0.125	CF_vs_WT	13_adult differentiating enterocyte
1325	alphaTry	1.467746127873e-08	1.3591922605099	0.969	0.575	CF_vs_WT	14_muscle cell
1326	Jon25Bii	1.19918979403204e-07	3.35061718148231	0.5	0.11	CF_vs_WT	14_muscle cell
1327	Jon25Bi	1.87594456027497e-07	2.74786159875248	0.531	0.123	CF_vs_WT	14_muscle cell
1328	LysB	3.63927702430922e-07	-4.04775582431996	0.102	0.411	CF_vs_WT	14_muscle cell
1329	LysE	1.06910352536803e-06	-4.33179475415468	0.071	0.356	CF_vs_WT	14_muscle cell
1330	LysD	4.69072827826295e-06	-2.63229890142944	0.316	0.589	CF_vs_WT	14_muscle cell
1331	Jon65Aiii	6.53279730208181e-06	1.49314010800683	0.959	0.671	CF_vs_WT	14_muscle cell
1332	Jon65Aiv	8.85160975252322e-06	1.12423471194892	0.99	0.822	CF_vs_WT	14_muscle cell
1333	CG15422	2.40799408890596e-05	2.32941738454997	0.388	0.096	CF_vs_WT	14_muscle cell
1334	CG12374	6.33073940082905e-05	1.14684424907592	0.765	0.384	CF_vs_WT	14_muscle cell
1335	Sap-r	0.000118655894735095	0.709146759253887	0.714	0.37	CF_vs_WT	14_muscle cell
1336	CG5867	0.000135984889869825	1.97565556902112	0.459	0.192	CF_vs_WT	14_muscle cell
1337	betaTry	0.000300537097655896	0.842551009032319	0.959	0.671	CF_vs_WT	14_muscle cell
1338	mspo	0.000314121685929341	-3.2773268537348	0.082	0.274	CF_vs_WT	14_muscle cell
1339	Mipp1	0.000545420565695417	1.40934293336756	0.52	0.26	CF_vs_WT	14_muscle cell
1340	Npc2b	0.000549659190058974	0.898767332541714	0.673	0.356	CF_vs_WT	14_muscle cell
1341	Obp56d	0.000823608155577544	7.98234128859817	0.173	0.014	CF_vs_WT	14_muscle cell
1342	pyr	0.000841987089053851	1.79103112819377	0.408	0.164	CF_vs_WT	14_muscle cell
1343	Gel	0.00118945836054572	1.01704727719976	0.48	0.205	CF_vs_WT	14_muscle cell
1344	yip7	0.00164555628910476	0.83568910211234	0.949	0.671	CF_vs_WT	14_muscle cell
1345	Fer1HCH	0.00172347518554207	0.582771143175109	0.827	0.548	CF_vs_WT	14_muscle cell
1346	Mcr	0.00175234953510755	1.72531030903702	0.235	0.055	CF_vs_WT	14_muscle cell
1347	CG10116	0.00203390163414459	4.94704167073169	0.122	0	CF_vs_WT	14_muscle cell
1348	Def	0.00203390163414459	8.44532172090781	0.122	0	CF_vs_WT	14_muscle cell
1349	CG3348	0.00218169882958057	1.49297159712538	0.388	0.164	CF_vs_WT	14_muscle cell
1350	Akr1B	0.00227457012391019	1.41375787126091	0.408	0.205	CF_vs_WT	14_muscle cell
1351	CG2852	0.0027199608441492	0.697201462957971	0.612	0.329	CF_vs_WT	14_muscle cell
1352	Drs	0.00323133865659516	8.39472238555455	0.204	0.055	CF_vs_WT	14_muscle cell
1353	Cht4	0.00324432835135051	4.91880908544213	0.143	0.014	CF_vs_WT	14_muscle cell
1354	Yp3	0.00326931914975222	1.83319015610262	0.337	0.123	CF_vs_WT	14_muscle cell
1355	zetaTry	0.00345017550034938	2.89250062926242	0.143	0.014	CF_vs_WT	14_muscle cell
1356	Pdi	0.00350202467949646	0.60868704362035	0.571	0.301	CF_vs_WT	14_muscle cell
1357	magu	0.00358319087668964	1.32743250986972	0.286	0.096	CF_vs_WT	14_muscle cell
1358	NijA	0.00383253374435362	2.09447079311898	0.255	0.082	CF_vs_WT	14_muscle cell
1359	CG31233	0.00397209215881729	0.848831572276232	0.367	0.151	CF_vs_WT	14_muscle cell
1360	cv	0.00404626592982382	1.23218394735915	0.194	0.041	CF_vs_WT	14_muscle cell
1361	Dl	0.00418597169965576	1.42404637117813	0.194	0.041	CF_vs_WT	14_muscle cell
1362	Npc2e	0.00476868948450299	0.920909061133413	0.357	0.151	CF_vs_WT	14_muscle cell
1363	shf	0.00484620066709587	2.25585119460196	0.163	0.027	CF_vs_WT	14_muscle cell
1364	CG30090	0.00512595442114715	5.03460804297104	0.102	0	CF_vs_WT	14_muscle cell
1365	CG7542	0.00513704366518799	1.31748522744701	0.306	0.123	CF_vs_WT	14_muscle cell
1366	Jon44E	0.00565548200789749	-2.80678962448888	0.061	0.192	CF_vs_WT	14_muscle cell
1367	CG11852	0.00579212729479798	1.72360857573448	0.327	0.137	CF_vs_WT	14_muscle cell
1368	ATP6AP2	0.00580649330475472	0.680140643162666	0.694	0.452	CF_vs_WT	14_muscle cell
1369	sona	0.0065359912883814	0.655895302968506	0.184	0.041	CF_vs_WT	14_muscle cell
1370	lectin-37Db	0.00680139099510991	0.729946133479377	0.408	0.192	CF_vs_WT	14_muscle cell
1371	Muc68D	0.00811915008983411	7.70171315169393	0.092	0	CF_vs_WT	14_muscle cell
1372	BomS3	0.00811915008983411	4.87660858995207	0.092	0	CF_vs_WT	14_muscle cell
1373	CG11912	0.00811915008983411	4.89912094623366	0.092	0	CF_vs_WT	14_muscle cell
1374	CG11854	0.00825580521914034	-4.03143340756584	0.01	0.096	CF_vs_WT	14_muscle cell
1375	modSP	0.00854163019315581	1.07861415620008	0.224	0.068	CF_vs_WT	14_muscle cell
1376	Amy-p	0.00856058297625397	2.04145110914205	0.327	0.151	CF_vs_WT	14_muscle cell
1377	CG30159	0.010132849790303	1.17384909548921	0.173	0.041	CF_vs_WT	14_muscle cell
1378	CG32564	0.0118832953032175	2.76667335398444	0.163	0.041	CF_vs_WT	14_muscle cell
1379	Sulf1	0.0119717023678693	0.642735938165557	0.255	0.096	CF_vs_WT	14_muscle cell
1380	Mur29B	0.0119852841192676	2.37871782753624	0.143	0.027	CF_vs_WT	14_muscle cell
1381	Peritrophin-15a	0.0126585163854757	1.14798023048593	0.439	0.233	CF_vs_WT	14_muscle cell
1382	Npc2a	0.0131323094055488	0.87426827479233	0.408	0.219	CF_vs_WT	14_muscle cell
1383	CG16799	0.0135188205861031	2.22388781010584	0.163	0.041	CF_vs_WT	14_muscle cell
1384	CG1136	0.013986439795191	2.14272684187165	0.112	0.014	CF_vs_WT	14_muscle cell
1385	CG10353	0.0142153914286774	0.945035667910442	0.286	0.123	CF_vs_WT	14_muscle cell
1386	Spn42Dd	0.0145452660667273	0.83999815592436	0.112	0.014	CF_vs_WT	14_muscle cell
1387	Spn55B	0.0151380617427537	1.16013438263145	0.245	0.096	CF_vs_WT	14_muscle cell
1388	CG17271	0.0152801876133378	0.66523337175359	0.224	0.082	CF_vs_WT	14_muscle cell
1389	CG3868	0.0177307606067826	0.553256346399406	0.398	0.205	CF_vs_WT	14_muscle cell
1390	Manf	0.0182142360084164	2.02557864957502	0.133	0.027	CF_vs_WT	14_muscle cell
1391	CG13618	0.0191707018079049	3.1682689558351	0.153	0.041	CF_vs_WT	14_muscle cell
1392	egr	0.0197086141258755	-5.38480431445509	0	0.055	CF_vs_WT	14_muscle cell
1393	NUCB1	0.0198375717345588	0.58063802200149	0.316	0.151	CF_vs_WT	14_muscle cell
1394	CG9372	0.0203589774063131	4.44676160736491	0.071	0	CF_vs_WT	14_muscle cell
1395	CG5550	0.0203589774063131	3.73676243665657	0.071	0	CF_vs_WT	14_muscle cell
1396	Crys	0.0203589774063131	5.49274839438485	0.071	0	CF_vs_WT	14_muscle cell
1397	Gasp	0.020954266489492	1.97793310626351	0.194	0.068	CF_vs_WT	14_muscle cell
1398	Cpr62Ba	0.0219463104740276	0.834958319496062	0.408	0.233	CF_vs_WT	14_muscle cell
1399	CG3505	0.023250984872171	3.0733491997475	0.122	0.027	CF_vs_WT	14_muscle cell
1400	CG5162	0.0248959908267175	2.6229778732116	0.122	0.027	CF_vs_WT	14_muscle cell
1401	Acer	0.0257556406155346	2.43543694783653	0.122	0.027	CF_vs_WT	14_muscle cell
1402	CG14516	0.026902370491969	0.904595049642762	0.173	0.055	CF_vs_WT	14_muscle cell
1403	olf413	0.0284903262790374	1.94466203892852	0.122	0.027	CF_vs_WT	14_muscle cell
1404	Jon99Ci	0.0289318810971694	0.894826565787165	0.398	0.233	CF_vs_WT	14_muscle cell
1405	Cht9	0.0306451854763049	5.09339794033667	0.092	0.014	CF_vs_WT	14_muscle cell
1406	LysX	0.0318497176596079	2.77233792741036	0.092	0.014	CF_vs_WT	14_muscle cell
1407	Mp	0.0323108674877277	4.37954851235024	0.061	0	CF_vs_WT	14_muscle cell
1408	CG1632	0.0323108674877277	4.41289881972072	0.061	0	CF_vs_WT	14_muscle cell
1409	l(2)k05911	0.0323108674877277	4.30605412511966	0.061	0	CF_vs_WT	14_muscle cell
1410	GIIIspla2	0.0337325289962913	1.69265329296799	0.092	0.014	CF_vs_WT	14_muscle cell
1411	Alp4	0.0346514493813534	0.967709170912376	0.163	0.055	CF_vs_WT	14_muscle cell
1412	dpy	0.035155334463118	0.986543187101804	0.52	0.356	CF_vs_WT	14_muscle cell
1413	lbm	0.0357770277113057	0.928199094770392	0.224	0.096	CF_vs_WT	14_muscle cell
1414	Amy-d	0.0376065161693545	1.505188500585	0.306	0.151	CF_vs_WT	14_muscle cell
1415	Nep2	0.0386060922103595	1.4267423114566	0.194	0.082	CF_vs_WT	14_muscle cell
1416	mesh	0.0386629932736846	0.656545076155786	0.245	0.11	CF_vs_WT	14_muscle cell
1417	CG9297	0.0417599048826006	-1.09888382655498	0.194	0.315	CF_vs_WT	14_muscle cell
1418	Yp1	0.0430212675311679	2.28439436314691	0.306	0.164	CF_vs_WT	14_muscle cell
1419	Spn88Ea	0.0434343897810699	1.94440311210745	0.184	0.068	CF_vs_WT	14_muscle cell
1420	Tsf2	0.0439840739218021	0.80893197220463	0.184	0.068	CF_vs_WT	14_muscle cell
1421	svr	0.0463907422170063	0.514775356100725	0.316	0.164	CF_vs_WT	14_muscle cell
1422	mfas	0.0476049643601796	0.530987224389675	0.48	0.301	CF_vs_WT	14_muscle cell
1423	CG6847	0.0476563698948851	1.40524341917378	0.153	0.055	CF_vs_WT	14_muscle cell
1424	PGRP-SA	0.0477751252780185	-1.97525116778079	0.051	0.137	CF_vs_WT	14_muscle cell
1425	Spn42Da	0.0479189975508425	0.645653856922485	0.173	0.068	CF_vs_WT	14_muscle cell
1426	CG15199	0.0493992061478338	3.71905297851992	0.082	0.014	CF_vs_WT	14_muscle cell
1427	Twdlbeta	1.17777575439035e-18	-4.36323937603511	0.076	0.585	CF_vs_WT	15_pEC3
1428	Jon65Aiii	2.96873318317849e-16	1.687287681691	0.971	0.738	CF_vs_WT	15_pEC3
1429	alphaTry	3.597029003036e-16	1.63343826281787	0.947	0.708	CF_vs_WT	15_pEC3
1430	Jon65Aiv	6.13248958559044e-15	1.30591772502006	1	0.862	CF_vs_WT	15_pEC3
1431	LysD	1.84172549375505e-13	-2.52946056404137	0.216	0.662	CF_vs_WT	15_pEC3
1432	LysX	6.91630199132731e-11	6.80189044205152	0.462	0	CF_vs_WT	15_pEC3
1433	CG10472	5.68377795714258e-10	3.21582726339512	0.778	0.385	CF_vs_WT	15_pEC3
1434	CG42335	1.20014921657334e-09	-2.5692448444417	0.567	0.815	CF_vs_WT	15_pEC3
1435	betaTry	9.98204814839963e-08	0.877046013698604	0.982	0.8	CF_vs_WT	15_pEC3
1436	ITP	2.22838191802418e-07	2.02540178568492	0.596	0.215	CF_vs_WT	15_pEC3
1437	Crys	4.20426226007866e-07	1.23757544932224	0.596	0.2	CF_vs_WT	15_pEC3
1438	Burs	5.96640758371192e-07	-2.2142504634765	0.287	0.554	CF_vs_WT	15_pEC3
1439	LysE	6.17798477633747e-07	-3.29153336606589	0.053	0.277	CF_vs_WT	15_pEC3
1440	Tg	7.36132668469083e-07	-3.47606738408585	0.058	0.292	CF_vs_WT	15_pEC3
1441	yip7	1.12741019115306e-06	0.963569385634219	0.953	0.8	CF_vs_WT	15_pEC3
1442	fog	3.51745976790879e-06	1.73739800329125	0.678	0.385	CF_vs_WT	15_pEC3
1443	Jon25Bii	4.74833619448679e-06	2.69540723128089	0.351	0.046	CF_vs_WT	15_pEC3
1444	CG30082	9.48465405171074e-06	2.3181965122491	0.368	0.077	CF_vs_WT	15_pEC3
1445	ImpL2	1.36827144429203e-05	0.672334990350034	0.643	0.277	CF_vs_WT	15_pEC3
1446	Jon99Fii	3.00984309389108e-05	2.62172192446167	0.462	0.169	CF_vs_WT	15_pEC3
1447	CG8299	3.36396868337063e-05	-3.18566377945552	0.111	0.323	CF_vs_WT	15_pEC3
1448	Muc68E	3.67928131194576e-05	1.05808789705617	0.567	0.262	CF_vs_WT	15_pEC3
1449	Sema5c	9.03316486410675e-05	1.43462479761295	0.643	0.431	CF_vs_WT	15_pEC3
1450	Sulf1	9.87269606549647e-05	-1.28614636008266	0.433	0.677	CF_vs_WT	15_pEC3
1451	PGRP-LB	0.000132503973537724	1.46419865272634	0.439	0.185	CF_vs_WT	15_pEC3
1452	CG8562	0.000212575503157273	-2.13870248041888	0.129	0.323	CF_vs_WT	15_pEC3
1453	Jon25Bi	0.000277490950301384	1.26909946365401	0.415	0.154	CF_vs_WT	15_pEC3
1454	CG10477	0.000294077968663082	3.49456193522924	0.251	0.046	CF_vs_WT	15_pEC3
1455	CG4053	0.000395324488894178	-3.09419091828988	0.029	0.154	CF_vs_WT	15_pEC3
1456	Tollo	0.00048030417836621	4.10526355794502	0.193	0.015	CF_vs_WT	15_pEC3
1457	Cp1	0.000576916670932216	0.73140804250522	0.825	0.723	CF_vs_WT	15_pEC3
1458	cv-2	0.000664170699149173	0.623090962690588	0.754	0.554	CF_vs_WT	15_pEC3
1459	dlp	0.000761441272491585	0.831578730709971	0.702	0.477	CF_vs_WT	15_pEC3
1460	Pde1c	0.000947282652391384	1.82575150321726	0.749	0.585	CF_vs_WT	15_pEC3
1461	bnl	0.000947739926636598	1.61705883513815	0.789	0.631	CF_vs_WT	15_pEC3
1462	CG31704	0.00100748994235333	2.87158821807215	0.205	0.031	CF_vs_WT	15_pEC3
1463	CG10116	0.00111287930903145	0.685203562191392	0.766	0.538	CF_vs_WT	15_pEC3
1464	Swim	0.00128931485646029	0.593268800240398	0.93	0.8	CF_vs_WT	15_pEC3
1465	Jon66Ci	0.00137289168672579	3.62618441700632	0.216	0.046	CF_vs_WT	15_pEC3
1466	Jon25Biii	0.00159708539969487	1.46057195101151	0.368	0.154	CF_vs_WT	15_pEC3
1467	Amy-p	0.00164588323765896	0.687217628577538	0.532	0.277	CF_vs_WT	15_pEC3
1468	Jon99Ci	0.00252491715616899	1.22295192770692	0.363	0.154	CF_vs_WT	15_pEC3
1469	CREG	0.00293810911776033	1.06935504232917	0.468	0.262	CF_vs_WT	15_pEC3
1470	wb	0.00315609843811819	2.70537015194716	0.181	0.031	CF_vs_WT	15_pEC3
1471	Treh	0.00361301591288753	1.17359042159334	0.374	0.154	CF_vs_WT	15_pEC3
1472	Qsox1	0.00405913620964807	1.9724777750313	0.24	0.077	CF_vs_WT	15_pEC3
1473	CG5639	0.00446596192752494	2.05777278164156	0.199	0.046	CF_vs_WT	15_pEC3
1474	Cht2	0.005252499652002	3.36861417920355	0.111	0	CF_vs_WT	15_pEC3
1475	Ebp	0.00591975089357565	-2.35754637112084	0.023	0.108	CF_vs_WT	15_pEC3
1476	epsilonTry	0.0059862666816115	0.613237794991604	0.468	0.246	CF_vs_WT	15_pEC3
1477	CG2852	0.00753703239796282	1.37188869053261	0.187	0.046	CF_vs_WT	15_pEC3
1478	CG40160	0.00776326816259106	0.945631962532939	0.503	0.338	CF_vs_WT	15_pEC3
1479	CDase	0.00857763854226993	3.11055357842997	0.099	0	CF_vs_WT	15_pEC3
1480	Fer1HCH	0.010326441692945	0.652964106223454	0.877	0.815	CF_vs_WT	15_pEC3
1481	AdamTS-B	0.0109497204415932	3.33701576687811	0.094	0	CF_vs_WT	15_pEC3
1482	Mur29B	0.0135861398056852	0.565125548380807	0.643	0.477	CF_vs_WT	15_pEC3
1483	Ten-a	0.0138903614926556	3.95425316782169	0.14	0.031	CF_vs_WT	15_pEC3
1484	sli	0.0143502713545447	1.78079959667118	0.146	0.031	CF_vs_WT	15_pEC3
1485	CG10663	0.0145762723611838	-1.79182295524784	0.047	0.138	CF_vs_WT	15_pEC3
1486	CG31343	0.0146144850090576	-1.0664371122838	0.298	0.431	CF_vs_WT	15_pEC3
1487	LysB	0.0147837820669938	-0.760217386971672	0.117	0.246	CF_vs_WT	15_pEC3
1488	CG4678	0.0154557043984213	-1.94655845873968	0.094	0.2	CF_vs_WT	15_pEC3
1489	Jon99Ciii	0.0157476819397178	-1.11487228012538	0.31	0.462	CF_vs_WT	15_pEC3
1490	CG17633	0.017229601468473	1.15789158216801	0.427	0.277	CF_vs_WT	15_pEC3
1491	CG32379	0.0195266826038388	-1.62502456708514	0.058	0.154	CF_vs_WT	15_pEC3
1492	Fili	0.0197091075075265	-1.93488779592274	0.041	0.123	CF_vs_WT	15_pEC3
1493	CG4467	0.0219080476746863	-4.18611444003581	0	0.031	CF_vs_WT	15_pEC3
1494	CG3097	0.0219080476746863	-3.65815501753114	0	0.031	CF_vs_WT	15_pEC3
1495	CG34051	0.0219080476746863	-3.29504436663995	0	0.031	CF_vs_WT	15_pEC3
1496	CG15199	0.022722552877428	5.28834889637662	0.076	0	CF_vs_WT	15_pEC3
1497	Amy-d	0.0231268356419665	0.934101854407069	0.263	0.138	CF_vs_WT	15_pEC3
1498	thetaTry	0.023332899294218	1.24114236995262	0.251	0.123	CF_vs_WT	15_pEC3
1499	Nep2	0.028685210328856	-3.03352293296611	0.012	0.062	CF_vs_WT	15_pEC3
1500	CG5550	0.0294059848545826	-0.81589906499349	0.363	0.492	CF_vs_WT	15_pEC3
1501	Jafrac2	0.0317280528488789	-3.62983127288875	0.006	0.046	CF_vs_WT	15_pEC3
1502	lbk	0.0342144055215401	-0.654818168495382	0.526	0.662	CF_vs_WT	15_pEC3
1503	CG30090	0.0369734069662601	2.93991394784663	0.064	0	CF_vs_WT	15_pEC3
1504	CG6067	0.0371565222528078	2.67597979059575	0.117	0.031	CF_vs_WT	15_pEC3
1505	Peritrophin-15b	0.0398184711839206	0.592493170580904	0.31	0.169	CF_vs_WT	15_pEC3
1506	pyr	0.0411606949066485	1.08203050791691	0.503	0.354	CF_vs_WT	15_pEC3
1507	Sema1b	0.0418589847305066	0.605290319525737	0.719	0.585	CF_vs_WT	15_pEC3
1508	Ance	0.0425892138094507	0.779095332077084	0.48	0.354	CF_vs_WT	15_pEC3
1509	PGRP-SC2	0.0447239384040822	1.23731833540163	0.298	0.169	CF_vs_WT	15_pEC3
1510	Diedel3	0.0447802360699869	0.679890819394677	0.485	0.323	CF_vs_WT	15_pEC3
1511	CG7231	0.0466738692970193	0.640797220289777	0.234	0.108	CF_vs_WT	15_pEC3
1512	CG3534	0.0472081385293569	2.39417231756279	0.058	0	CF_vs_WT	15_pEC3
1513	Muc68D	0.0495376744949521	2.22076591875037	0.088	0.015	CF_vs_WT	15_pEC3
1514	Jon65Aiii	1.0060387433904e-19	1.93643921008574	0.986	0.625	CF_vs_WT	16_adult pylorus
1515	alphaTry	5.62203029777788e-16	1.73564449772032	0.946	0.61	CF_vs_WT	16_adult pylorus
1516	Jon65Aiv	7.88118753622462e-15	1.29182390875627	0.986	0.765	CF_vs_WT	16_adult pylorus
1517	betaTry	7.39052856249742e-12	1.28148120501733	0.905	0.625	CF_vs_WT	16_adult pylorus
1518	yip7	7.84911177531176e-09	1.02073230392507	0.905	0.684	CF_vs_WT	16_adult pylorus
1519	Jon25Bii	3.86211363316613e-08	2.74566936085152	0.338	0.051	CF_vs_WT	16_adult pylorus
1520	CG41520	1.33479501348204e-07	-0.949693574031964	0.919	0.978	CF_vs_WT	16_adult pylorus
1521	Jon25Biii	2.41126880277895e-07	2.15719587674027	0.405	0.103	CF_vs_WT	16_adult pylorus
1522	LysD	5.25215657689473e-07	-2.516707124777	0.162	0.493	CF_vs_WT	16_adult pylorus
1523	Jon25Bi	2.69242669967384e-06	2.78424510882182	0.311	0.074	CF_vs_WT	16_adult pylorus
1524	CG10472	6.30938712387057e-06	1.41230879977517	0.581	0.301	CF_vs_WT	16_adult pylorus
1525	CG31999	9.72137781875847e-06	-1.22775267661057	0.392	0.676	CF_vs_WT	16_adult pylorus
1526	lectin-37Db	4.47970389738443e-05	2.22356736596565	0.257	0.059	CF_vs_WT	16_adult pylorus
1527	CG3868	7.68224659265917e-05	1.70942124572836	0.324	0.103	CF_vs_WT	16_adult pylorus
1528	mesh	0.000105615220479878	1.60323954593928	0.311	0.096	CF_vs_WT	16_adult pylorus
1529	Mipp1	0.000147280087538845	1.18616110927774	0.622	0.397	CF_vs_WT	16_adult pylorus
1530	olf413	0.000162919674284913	1.52299101085379	0.486	0.257	CF_vs_WT	16_adult pylorus
1531	CG7542	0.000369077194309724	1.18520411161333	0.257	0.074	CF_vs_WT	16_adult pylorus
1532	LysB	0.000474425965882134	-2.07988858622813	0.068	0.272	CF_vs_WT	16_adult pylorus
1533	LysE	0.000492279561495211	-3.60793536176669	0.014	0.176	CF_vs_WT	16_adult pylorus
1534	ATP6AP2	0.00052519249137766	1.09091973247259	0.527	0.309	CF_vs_WT	16_adult pylorus
1535	epsilonTry	0.000860112497990057	0.942660016185563	0.514	0.265	CF_vs_WT	16_adult pylorus
1536	Amy-p	0.00140960720133119	1.28141856926214	0.297	0.118	CF_vs_WT	16_adult pylorus
1537	etaTry	0.00173409483733313	2.83541908486909	0.095	0.007	CF_vs_WT	16_adult pylorus
1538	Npc2b	0.00177314057276527	1.36494500292498	0.514	0.324	CF_vs_WT	16_adult pylorus
1539	Peritrophin-15a	0.00229636127701961	1.56510374457949	0.27	0.11	CF_vs_WT	16_adult pylorus
1540	CG17271	0.0027914063238738	1.91971048052916	0.189	0.059	CF_vs_WT	16_adult pylorus
1541	CG1299	0.00312401977011488	-1.76181138116877	0.095	0.265	CF_vs_WT	16_adult pylorus
1542	Cht4	0.00328266469487022	2.20261428730814	0.122	0.022	CF_vs_WT	16_adult pylorus
1543	CG1632	0.00427843242982552	2.03437589129266	0.243	0.103	CF_vs_WT	16_adult pylorus
1544	CG34462	0.00451322376314822	3.66399714565489	0.081	0.007	CF_vs_WT	16_adult pylorus
1545	CG13618	0.00508117211542321	4.97578199309755	0.162	0.051	CF_vs_WT	16_adult pylorus
1546	mys	0.0061292954043216	0.757709127960266	0.662	0.478	CF_vs_WT	16_adult pylorus
1547	Obp56d	0.00641397931990609	8.23169464617411	0.054	0	CF_vs_WT	16_adult pylorus
1548	Npc2a	0.00666593527362679	2.43520288170909	0.095	0.015	CF_vs_WT	16_adult pylorus
1549	CG6656	0.00680346843354297	2.29528585168057	0.095	0.015	CF_vs_WT	16_adult pylorus
1550	aos	0.00680380211444086	1.97299087543845	0.162	0.051	CF_vs_WT	16_adult pylorus
1551	Mur29B	0.00788731530397901	2.16294873104854	0.108	0.022	CF_vs_WT	16_adult pylorus
1552	CG3376	0.00878504699278334	1.55390199376349	0.162	0.051	CF_vs_WT	16_adult pylorus
1553	Mmp1	0.010139559824797	-1.07748850819485	0.365	0.529	CF_vs_WT	16_adult pylorus
1554	Sulf1	0.0111878042369244	-0.803421211536513	0.554	0.676	CF_vs_WT	16_adult pylorus
1555	CG40470	0.0115308954202353	1.19011966946508	0.203	0.081	CF_vs_WT	16_adult pylorus
1556	Jon99Ci	0.0117425342446471	1.25889999178481	0.27	0.132	CF_vs_WT	16_adult pylorus
1557	CtsB1	0.0121561231926325	1.43840178254798	0.27	0.14	CF_vs_WT	16_adult pylorus
1558	Pvf2	0.0125671734557472	3.40895273691604	0.068	0.007	CF_vs_WT	16_adult pylorus
1559	Pvf3	0.0131629148361395	2.20101435739645	0.068	0.007	CF_vs_WT	16_adult pylorus
1560	sun	0.0137147962302966	0.687716319054993	0.514	0.346	CF_vs_WT	16_adult pylorus
1561	CG33127	0.0149540746183916	3.9926463745762	0.081	0.015	CF_vs_WT	16_adult pylorus
1562	CG44008	0.0152254109615995	1.01593404618741	0.27	0.14	CF_vs_WT	16_adult pylorus
1563	Hsc70-3	0.0156594151050571	0.948602433064916	0.378	0.235	CF_vs_WT	16_adult pylorus
1564	Idgf2	0.0159035526361175	0.83576374129284	0.243	0.118	CF_vs_WT	16_adult pylorus
1565	CG6472	0.0168462808328123	3.16274520366313	0.095	0.022	CF_vs_WT	16_adult pylorus
1566	CG8870	0.0172946828042052	-3.32394690515177	0	0.074	CF_vs_WT	16_adult pylorus
1567	CG34034	0.0185951912909076	2.88509102230507	0.041	0	CF_vs_WT	16_adult pylorus
1568	CG10359	0.0185951912909076	3.55639606819352	0.041	0	CF_vs_WT	16_adult pylorus
1569	Jon66Cii	0.0185951912909076	3.63272639484782	0.041	0	CF_vs_WT	16_adult pylorus
1570	Cpr49Ae	0.0185951912909076	4.89305106368157	0.041	0	CF_vs_WT	16_adult pylorus
1571	CG34227	0.0185951912909076	8.33939113218774	0.041	0	CF_vs_WT	16_adult pylorus
1572	CG16820	0.0185951912909076	4.90083664556574	0.041	0	CF_vs_WT	16_adult pylorus
1573	Fbp2	0.0185951912909076	3.33554136221369	0.041	0	CF_vs_WT	16_adult pylorus
1574	CG12163	0.0188711954101496	-0.500823073812013	0.797	0.875	CF_vs_WT	16_adult pylorus
1575	CG9673	0.020370515875517	1.52027269330313	0.108	0.029	CF_vs_WT	16_adult pylorus
1576	grass	0.0242945400495731	-3.54467274902879	0	0.066	CF_vs_WT	16_adult pylorus
1577	CG42342	0.0242945400495731	-4.50732985129528	0	0.066	CF_vs_WT	16_adult pylorus
1578	Wnt2	0.0332660128593217	2.79794574459564	0.054	0.007	CF_vs_WT	16_adult pylorus
1579	CG11170	0.0332660128593217	3.37662815236402	0.054	0.007	CF_vs_WT	16_adult pylorus
1580	cv	0.0340181523056576	2.8779923907855	0.054	0.007	CF_vs_WT	16_adult pylorus
1581	CG30090	0.0347847817250477	3.3220511390762	0.054	0.007	CF_vs_WT	16_adult pylorus
1582	CDase	0.0355661169553698	1.94206122067009	0.054	0.007	CF_vs_WT	16_adult pylorus
1583	Mp	0.0355661169553698	2.27519568470085	0.054	0.007	CF_vs_WT	16_adult pylorus
1584	CG8560	0.0363290430965209	-2.05961792794319	0.027	0.11	CF_vs_WT	16_adult pylorus
1585	CG30286	0.0363623755689094	1.66178122515077	0.054	0.007	CF_vs_WT	16_adult pylorus
1586	Cht9	0.0363623755689094	2.04063097271879	0.054	0.007	CF_vs_WT	16_adult pylorus
1587	Amy-d	0.0376275622810313	1.37234607879511	0.203	0.103	CF_vs_WT	16_adult pylorus
1588	CG8952	0.0377025590836908	2.78417387117948	0.095	0.029	CF_vs_WT	16_adult pylorus
1589	CG5867	0.0401209000577091	3.92992853716972	0.068	0.015	CF_vs_WT	16_adult pylorus
1590	Cow	0.0405606277971153	0.986341340572742	0.135	0.051	CF_vs_WT	16_adult pylorus
1591	Tsf2	0.0406298589361543	2.13854282754899	0.095	0.029	CF_vs_WT	16_adult pylorus
1592	Tsf1	0.0408688911458993	2.37856783932723	0.068	0.015	CF_vs_WT	16_adult pylorus
1593	CG14516	0.0411081811113245	2.58804288861318	0.081	0.022	CF_vs_WT	16_adult pylorus
1594	Dg	0.0411197229811178	0.515299147775204	0.338	0.206	CF_vs_WT	16_adult pylorus
1595	CG8774	0.0416286663078489	2.2302433563585	0.068	0.015	CF_vs_WT	16_adult pylorus
1596	CG5758	0.0417842103981035	2.2461070876028	0.081	0.022	CF_vs_WT	16_adult pylorus
1597	CG16799	0.042400366097404	2.29403427554907	0.068	0.015	CF_vs_WT	16_adult pylorus
1598	Ser	0.0425492688780121	-0.872383256914612	0.527	0.566	CF_vs_WT	16_adult pylorus
1599	CG3604	0.0435777531931703	-1.03768441149936	0.27	0.404	CF_vs_WT	16_adult pylorus
1600	Spn28Dc	0.048148125814609	-3.8592886097999	0	0.051	CF_vs_WT	16_adult pylorus
1601	CG5639	0.0488176613060563	-0.802899501869496	0.527	0.596	CF_vs_WT	16_adult pylorus
1602	LysD	2.56148380710368e-18	-3.01593158054933	0.215	0.853	CF_vs_WT	17_mEC
1603	alphaTry	2.53495202339678e-11	0.950972617391306	1	0.926	CF_vs_WT	17_mEC
1604	Jon25Bii	3.1792997104433e-09	2.3858020613364	0.519	0.116	CF_vs_WT	17_mEC
1605	Jon65Aiii	5.59838578179674e-09	0.593429091764179	1	0.895	CF_vs_WT	17_mEC
1606	LysB	9.11415288021043e-09	-2.74090919644738	0.101	0.516	CF_vs_WT	17_mEC
1607	betaTry	8.2190259366892e-07	0.632493927854695	1	0.947	CF_vs_WT	17_mEC
1608	CG10472	3.22647263661836e-06	1.1016395628146	0.835	0.621	CF_vs_WT	17_mEC
1609	Jon25Bi	8.38139865250208e-06	1.54329876250333	0.544	0.232	CF_vs_WT	17_mEC
1610	sog	1.23668600623768e-05	0.735321853276615	0.937	0.884	CF_vs_WT	17_mEC
1611	LysE	1.57828588812323e-05	-3.20460940775215	0.025	0.263	CF_vs_WT	17_mEC
1612	ImpL2	4.00765136920648e-05	3.87302404947136	0.253	0.042	CF_vs_WT	17_mEC
1613	cv-2	6.52519081255077e-05	1.22254223746086	0.696	0.463	CF_vs_WT	17_mEC
1614	PGRP-SC2	0.000299510050987252	1.19899661887057	0.43	0.179	CF_vs_WT	17_mEC
1615	Jon99Cii	0.000355346924390403	-0.619746598839161	0.873	0.937	CF_vs_WT	17_mEC
1616	Npc2e	0.000383219343166276	1.56441513429438	0.405	0.179	CF_vs_WT	17_mEC
1617	Jon66Ci	0.000444732195482287	1.73365467390877	0.291	0.084	CF_vs_WT	17_mEC
1618	Pvf1	0.000572458163189286	0.646751859105035	0.861	0.726	CF_vs_WT	17_mEC
1619	Jon99Fi	0.000649178873519816	-1.14087688344654	0.392	0.568	CF_vs_WT	17_mEC
1620	CG11192	0.00138526744290497	2.57314177382755	0.177	0.032	CF_vs_WT	17_mEC
1621	CG33127	0.00149106851636706	1.58034896798895	0.241	0.063	CF_vs_WT	17_mEC
1622	Amy-p	0.00150068471384878	0.923251092595667	0.57	0.347	CF_vs_WT	17_mEC
1623	LysX	0.00157196571165989	3.37787553729387	0.101	0	CF_vs_WT	17_mEC
1624	Jon99Ci	0.00223713029512383	1.149273648787	0.43	0.221	CF_vs_WT	17_mEC
1625	bnl	0.00240732915298943	-0.816118195196687	0.633	0.758	CF_vs_WT	17_mEC
1626	GLaz	0.00258624054608674	-2.26193940206368	0.038	0.189	CF_vs_WT	17_mEC
1627	CG17192	0.00282376911068952	-2.53576723904427	0.013	0.137	CF_vs_WT	17_mEC
1628	CG7231	0.00286449408712968	1.12825015594841	0.43	0.242	CF_vs_WT	17_mEC
1629	scb	0.00399904321337834	-0.553063458482501	0.785	0.874	CF_vs_WT	17_mEC
1630	CG3868	0.00587548902457817	1.14834265618596	0.342	0.168	CF_vs_WT	17_mEC
1631	Idgf6	0.00595832253063444	1.46611607556094	0.291	0.126	CF_vs_WT	17_mEC
1632	CG10663	0.00636586647916001	2.30806138511071	0.165	0.042	CF_vs_WT	17_mEC
1633	CG6048	0.00651902797650772	3.21384557141749	0.076	0	CF_vs_WT	17_mEC
1634	CG9673	0.00665111953005164	1.01800105505615	0.354	0.168	CF_vs_WT	17_mEC
1635	lectin-28C	0.00840157838226224	-2.17693460750858	0.013	0.116	CF_vs_WT	17_mEC
1636	Hmt-1	0.0095249903230971	-0.92192746794587	0.228	0.4	CF_vs_WT	17_mEC
1637	lectin-37Da	0.00999035270413196	1.768613619945	0.139	0.032	CF_vs_WT	17_mEC
1638	Adgf-A	0.0116535829426322	1.04084175054618	0.43	0.274	CF_vs_WT	17_mEC
1639	CG5455	0.0131377947758948	-0.824541923693982	0.329	0.505	CF_vs_WT	17_mEC
1640	CG8539	0.0132665749627669	0.897423109141446	0.43	0.263	CF_vs_WT	17_mEC
1641	deltaTry	0.0133101394609987	2.83731891919991	0.063	0	CF_vs_WT	17_mEC
1642	CG15199	0.0133101394609987	2.62055083774627	0.063	0	CF_vs_WT	17_mEC
1643	Mur18B	0.0133101394609987	2.80791310771549	0.063	0	CF_vs_WT	17_mEC
1644	CG30289	0.0142646145727356	-2.6216036583908	0	0.074	CF_vs_WT	17_mEC
1645	lectin-37Db	0.0152510297447049	-0.708360780331237	0.392	0.579	CF_vs_WT	17_mEC
1646	Lip1	0.0163163515466642	1.55154272622059	0.253	0.116	CF_vs_WT	17_mEC
1647	Gel	0.0167037885974868	-1.0531331698164	0.139	0.295	CF_vs_WT	17_mEC
1648	CG18180	0.0179122807723169	1.07667666547401	0.203	0.074	CF_vs_WT	17_mEC
1649	Npc2a	0.0182478261499063	1.48254677575575	0.177	0.063	CF_vs_WT	17_mEC
1650	Jon25Biii	0.0193857794367504	0.78225720454867	0.519	0.368	CF_vs_WT	17_mEC
1651	NetB	0.0237298141867934	-5.76333769546256	0	0.063	CF_vs_WT	17_mEC
1652	CG31267	0.0238588391557393	2.07346724914267	0.101	0.021	CF_vs_WT	17_mEC
1653	CG18135	0.0250695428194253	-0.820613084795074	0.468	0.621	CF_vs_WT	17_mEC
1654	CG8093	0.0252920113958704	1.78996642289354	0.101	0.021	CF_vs_WT	17_mEC
1655	CG15533	0.0273519159318368	2.82400977733888	0.051	0	CF_vs_WT	17_mEC
1656	Spn77Ba	0.0273519159318368	2.47899486687013	0.051	0	CF_vs_WT	17_mEC
1657	CG8774	0.0283040206419878	2.3166189044005	0.076	0.011	CF_vs_WT	17_mEC
1658	CG30090	0.0283040206419878	2.6288451395453	0.076	0.011	CF_vs_WT	17_mEC
1659	Ag5r	0.0283040206419878	2.41729429560262	0.076	0.011	CF_vs_WT	17_mEC
1660	Def	0.02894991386134	2.07831470630815	0.076	0.011	CF_vs_WT	17_mEC
1661	Fkbp14	0.0324518946161257	0.555129967308951	0.266	0.126	CF_vs_WT	17_mEC
1662	CG6295	0.0325646954785436	-0.639936548829051	0.253	0.421	CF_vs_WT	17_mEC
1663	loh	0.0335554755593189	-1.12394575490672	0.076	0.189	CF_vs_WT	17_mEC
1664	Jon99Ciii	0.0336610055299244	-0.604150263634457	0.38	0.516	CF_vs_WT	17_mEC
1665	Adgf-A2	0.0357703033397917	1.21856471733005	0.177	0.074	CF_vs_WT	17_mEC
1666	PGRP-SC1a	0.0361664975567013	-1.69662344081545	0.013	0.084	CF_vs_WT	17_mEC
1667	Ptth	0.0380167014576783	-1.89285053286007	0.025	0.105	CF_vs_WT	17_mEC
1668	CG5235	0.0396305714037699	-2.21519764367888	0	0.053	CF_vs_WT	17_mEC
1669	CG34171	0.0396305714037699	-2.10231548347632	0	0.053	CF_vs_WT	17_mEC
1670	Amy-d	0.0438468671481736	0.740017606667215	0.291	0.158	CF_vs_WT	17_mEC
1671	sli	0.0481425858143593	0.621204343800209	0.899	0.842	CF_vs_WT	17_mEC
1672	Jon65Aiv	5.04800635747418e-09	1.40614459413689	0.982	0.602	CF_vs_WT	18_enteroendocrine cell
1673	alphaTry	1.13212656235498e-08	1.68674006336934	0.786	0.458	CF_vs_WT	18_enteroendocrine cell
1674	betaTry	2.85088812077457e-07	1.23751772528604	0.768	0.407	CF_vs_WT	18_enteroendocrine cell
1675	Jon65Aiii	4.81885595314393e-07	1.46203608944532	0.786	0.39	CF_vs_WT	18_enteroendocrine cell
1676	yip7	2.63985517175344e-06	1.36124087407428	0.804	0.458	CF_vs_WT	18_enteroendocrine cell
1677	cv-2	3.09141920764667e-05	1.7369295864813	0.464	0.169	CF_vs_WT	18_enteroendocrine cell
1678	Jon25Bii	3.62249841380819e-05	3.06354197270593	0.196	0.017	CF_vs_WT	18_enteroendocrine cell
1679	lectin-37Da	9.49489850469047e-05	7.04465752919377	0.125	0	CF_vs_WT	18_enteroendocrine cell
1680	Amy-p	0.000116449443250435	2.41604127120183	0.25	0.051	CF_vs_WT	18_enteroendocrine cell
1681	Jon25Bi	0.000140340952931851	2.53562745455543	0.214	0.034	CF_vs_WT	18_enteroendocrine cell
1682	CCHa1	0.000281175123988446	2.02950274235966	0.429	0.203	CF_vs_WT	18_enteroendocrine cell
1683	l(2)gl	0.000721181433082949	0.855653813530803	0.625	0.364	CF_vs_WT	18_enteroendocrine cell
1684	Ten-a	0.000871140673609938	1.07096483740044	0.554	0.288	CF_vs_WT	18_enteroendocrine cell
1685	Peritrophin-15a	0.00159414835407856	1.96313076018773	0.232	0.068	CF_vs_WT	18_enteroendocrine cell
1686	CG31198	0.00212065401385098	1.61963371449868	0.375	0.178	CF_vs_WT	18_enteroendocrine cell
1687	CG10472	0.0024736393185732	1.26814574143038	0.446	0.212	CF_vs_WT	18_enteroendocrine cell
1688	Fst	0.0026404470068889	2.98799415317784	0.161	0.034	CF_vs_WT	18_enteroendocrine cell
1689	CG18180	0.0034750935625677	6.18002885726958	0.071	0	CF_vs_WT	18_enteroendocrine cell
1690	CG11170	0.00612003307702987	6.16922183463305	0.089	0.008	CF_vs_WT	18_enteroendocrine cell
1691	Sema5c	0.00759586380773166	1.00482160941436	0.196	0.059	CF_vs_WT	18_enteroendocrine cell
1692	CG18135	0.00838454412989639	1.37295155001897	0.161	0.042	CF_vs_WT	18_enteroendocrine cell
1693	GILT2	0.00922689525480397	2.06334596134346	0.125	0.025	CF_vs_WT	18_enteroendocrine cell
1694	IM33	0.00966588351160867	1.65674260038241	0.125	0.025	CF_vs_WT	18_enteroendocrine cell
1695	Fas1	0.010209681412414	-6.18777684799455	0	0.11	CF_vs_WT	18_enteroendocrine cell
1696	AstA	0.0114649852341146	1.1063555517101	0.286	0.127	CF_vs_WT	18_enteroendocrine cell
1697	Crys	0.0116806269441273	5.12333049403987	0.054	0	CF_vs_WT	18_enteroendocrine cell
1698	CG11912	0.0116806269441273	5.84219227895737	0.054	0	CF_vs_WT	18_enteroendocrine cell
1699	LysE	0.0136337166365127	-3.8644970362444	0.018	0.136	CF_vs_WT	18_enteroendocrine cell
1700	lectin-37Db	0.0140512985204473	0.93216830937765	0.304	0.136	CF_vs_WT	18_enteroendocrine cell
1701	Jon99Ciii	0.0141172467746852	-3.16917527997488	0.018	0.136	CF_vs_WT	18_enteroendocrine cell
1702	CG7231	0.0188556578493909	2.45568083015625	0.125	0.034	CF_vs_WT	18_enteroendocrine cell
1703	Cht4	0.0209067916861674	2.77816657594385	0.071	0.008	CF_vs_WT	18_enteroendocrine cell
1704	CtsB1	0.0215597659381946	0.706023444852208	0.25	0.11	CF_vs_WT	18_enteroendocrine cell
1705	Pvf1	0.0240249438431428	1.71530262189872	0.089	0.017	CF_vs_WT	18_enteroendocrine cell
1706	CG33127	0.024214593401551	1.92291892944478	0.107	0.025	CF_vs_WT	18_enteroendocrine cell
1707	Pvf3	0.0287748319415171	0.548250179330008	0.107	0.025	CF_vs_WT	18_enteroendocrine cell
1708	CG15422	0.0304241642433364	1.13428707153126	0.214	0.093	CF_vs_WT	18_enteroendocrine cell
1709	NetB	0.0347710750316981	-6.31411966168842	0	0.076	CF_vs_WT	18_enteroendocrine cell
1710	thetaTry	0.036328132768298	2.24102869230232	0.143	0.051	CF_vs_WT	18_enteroendocrine cell
1711	Sema1b	0.0386778148870603	1.57764945149158	0.179	0.076	CF_vs_WT	18_enteroendocrine cell
1712	Mur29B	0.0387099061142033	0.900740172623946	0.232	0.11	CF_vs_WT	18_enteroendocrine cell
1713	CG11836	0.0403572644344738	4.61280031840703	0.036	0	CF_vs_WT	18_enteroendocrine cell
1714	TwdlT	0.0403572644344738	6.83428978869075	0.036	0	CF_vs_WT	18_enteroendocrine cell
1715	CG8483	0.0403572644344738	5.07574816434619	0.036	0	CF_vs_WT	18_enteroendocrine cell
1716	edin	0.0403572644344738	5.44839877231686	0.036	0	CF_vs_WT	18_enteroendocrine cell
1717	dsx-c73A	0.0403572644344738	4.89564534983853	0.036	0	CF_vs_WT	18_enteroendocrine cell
1718	26-29-p	0.0403572644344738	5.24136551119104	0.036	0	CF_vs_WT	18_enteroendocrine cell
1719	CG30187	0.0403572644344738	4.65598124183236	0.036	0	CF_vs_WT	18_enteroendocrine cell
1720	CG30090	0.0403572644344738	5.04809555804058	0.036	0	CF_vs_WT	18_enteroendocrine cell
1721	shf	0.0403572644344738	4.42013886283398	0.036	0	CF_vs_WT	18_enteroendocrine cell
1722	upd3	0.0403572644344738	4.66032265848135	0.036	0	CF_vs_WT	18_enteroendocrine cell
1723	Try29F	0.0403572644344738	4.77529049592733	0.036	0	CF_vs_WT	18_enteroendocrine cell
1724	Wnt4	0.0403572644344738	5.41352657990166	0.036	0	CF_vs_WT	18_enteroendocrine cell
1725	Jon25Biii	0.042770030791423	1.49950591349651	0.179	0.076	CF_vs_WT	18_enteroendocrine cell
1726	CG12374	0.0453846652546999	0.746808509949281	0.321	0.178	CF_vs_WT	18_enteroendocrine cell
1727	Diedel3	0.0457467364701406	0.791750050584059	0.357	0.203	CF_vs_WT	18_enteroendocrine cell
1728	Jon99Fii	0.0478212598345496	1.41217835728557	0.232	0.127	CF_vs_WT	18_enteroendocrine cell
1729	scb	0.0493748419441647	1.38031920136152	0.125	0.042	CF_vs_WT	18_enteroendocrine cell
1730	alphaTry	2.20743980904959e-13	2.62267016807605	0.96	0.346	CF_vs_WT	19_other
1731	Jon65Aiii	6.38485046756852e-08	2.19030258915089	0.82	0.346	CF_vs_WT	19_other
1732	yip7	6.71564422315175e-07	1.62597521298802	0.88	0.462	CF_vs_WT	19_other
1733	Jon65Aiv	2.35449797133914e-06	1.31522234858034	0.94	0.673	CF_vs_WT	19_other
1734	Cp1	2.96491397505374e-05	3.5052264488669	0.4	0.058	CF_vs_WT	19_other
1735	betaTry	0.000218264726513026	1.31517819530256	0.78	0.519	CF_vs_WT	19_other
1736	epsilonTry	0.000932996619578392	3.58165796371013	0.24	0.019	CF_vs_WT	19_other
1737	Fili	0.0014880189244667	8.2096930938561	0.18	0	CF_vs_WT	19_other
1738	LysD	0.00183264339675496	-1.91751688572087	0.14	0.404	CF_vs_WT	19_other
1739	Jon25Bi	0.00222997032102692	2.67553598953351	0.28	0.058	CF_vs_WT	19_other
1740	CG17271	0.0106954996172622	6.14836706370395	0.12	0	CF_vs_WT	19_other
1741	rols	0.0122354096366765	1.18152997068558	0.38	0.154	CF_vs_WT	19_other
1742	Fer1HCH	0.0158316335683693	1.44003323938601	0.34	0.135	CF_vs_WT	19_other
1743	CG31145	0.0160967430002764	0.953651293502757	0.64	0.442	CF_vs_WT	19_other
1744	Diedel3	0.0196580432433392	1.08603352781676	0.38	0.154	CF_vs_WT	19_other
1745	Fer2LCH	0.0197499067520408	3.20560671544713	0.18	0.038	CF_vs_WT	19_other
1746	NUCB1	0.0205033348047403	5.46686510414642	0.1	0	CF_vs_WT	19_other
1747	Adgf-A	0.0205033348047403	5.68358409539846	0.1	0	CF_vs_WT	19_other
1748	Listericin	0.0205033348047403	6.67578295469703	0.1	0	CF_vs_WT	19_other
1749	obst-B	0.0205033348047403	5.74315029961174	0.1	0	CF_vs_WT	19_other
1750	lectin-37Da	0.0205033348047403	5.67782753239609	0.1	0	CF_vs_WT	19_other
1751	CG10472	0.0211902407400111	1.01765692132811	0.5	0.269	CF_vs_WT	19_other
1752	CG7668	0.0226659017521666	1.77238486914245	0.24	0.077	CF_vs_WT	19_other
1753	Jon99Fii	0.0232865691996061	2.96467178657288	0.14	0.019	CF_vs_WT	19_other
1754	Swim	0.0250920666307218	2.91890920429015	0.14	0.019	CF_vs_WT	19_other
1755	Jon25Biii	0.0250920666307218	2.60813085668786	0.14	0.019	CF_vs_WT	19_other
1756	pyr	0.02565585804755	-1.04209179955538	0.44	0.615	CF_vs_WT	19_other
1757	LysB	0.029069191127509	-5.08930912786007	0.02	0.135	CF_vs_WT	19_other
1758	IM33	0.0344652670676678	-0.682629981529997	0.22	0.442	CF_vs_WT	19_other
1759	Jon25Bii	0.0360020761379913	1.63570812414062	0.2	0.058	CF_vs_WT	19_other
1760	Npc2b	0.0361299607742323	1.47722848514897	0.26	0.096	CF_vs_WT	19_other
1761	svr	0.0367072760767993	-1.31098864247376	0.12	0.288	CF_vs_WT	19_other
1762	LysE	0.0373392814066646	-1.9545460370903	0.02	0.135	CF_vs_WT	19_other
1763	Obp56d	0.0393869721376632	6.39583358726199	0.08	0	CF_vs_WT	19_other
1764	Sema2b	0.0393869721376632	5.39932914007323	0.08	0	CF_vs_WT	19_other
1765	PGRP-SC2	0.0397578957039602	2.26912538449621	0.16	0.038	CF_vs_WT	19_other
1766	dpp	0.0464380947126677	1.64137758088213	0.16	0.038	CF_vs_WT	19_other
1767	Idgf2	0.0476470563924021	-5.32978740152323	0	0.077	CF_vs_WT	19_other
1768	frm	0.0493629926579278	-2.88088223667231	0.04	0.154	CF_vs_WT	19_other
1769	lectin-37Db	0.0496893789532062	3.08713661177871	0.12	0.019	CF_vs_WT	19_other
1770	LysB	2.99003208497319e-07	-2.12644002059201	0.65	0.962	CF_vs_WT	20_pEC1
1771	LysE	4.69558195319567e-07	-2.46629980485787	0.4	0.91	CF_vs_WT	20_pEC1
1772	CG42335	6.30358413544723e-07	-1.96441261724071	0.75	0.962	CF_vs_WT	20_pEC1
1773	LysD	6.79490161467989e-07	-1.95922475589607	0.9	1	CF_vs_WT	20_pEC1
1774	Ance	1.11201776305682e-05	-1.18596520387003	1	1	CF_vs_WT	20_pEC1
1775	Jon99Ciii	1.7865345194585e-05	-1.8392369468739	0.75	0.949	CF_vs_WT	20_pEC1
1776	Cht5	6.38069257943943e-05	3.2587080358544	0.2	0	CF_vs_WT	20_pEC1
1777	Ace	0.000201725768494431	0.973554656633408	0.95	0.897	CF_vs_WT	20_pEC1
1778	Jon99Fi	0.000255056242405482	-1.00387621876888	0.45	0.808	CF_vs_WT	20_pEC1
1779	CG17192	0.000282830516176706	-2.80739839565421	0.15	0.628	CF_vs_WT	20_pEC1
1780	Jon99Cii	0.000351049234408431	-1.17857012839345	1	1	CF_vs_WT	20_pEC1
1781	Burs	0.000451785882406583	-1.27938744816565	0.55	0.872	CF_vs_WT	20_pEC1
1782	Fer1HCH	0.000577076780518985	0.640168314894275	1	0.987	CF_vs_WT	20_pEC1
1783	LysX	0.000908827250583501	2.7195936037563	0.2	0.013	CF_vs_WT	20_pEC1
1784	CG6295	0.00131106802364732	-1.78742721369836	0.6	0.821	CF_vs_WT	20_pEC1
1785	CG18135	0.00135405835935971	0.853584533318739	1	0.949	CF_vs_WT	20_pEC1
1786	sun	0.00197058238390339	0.97503290711549	0.95	0.641	CF_vs_WT	20_pEC1
1787	LanA	0.00199962739167607	-2.24338997297693	0	0.359	CF_vs_WT	20_pEC1
1788	lectin-37Db	0.00231663408815403	1.36169097647642	0.9	0.923	CF_vs_WT	20_pEC1
1789	CG8093	0.00234378003032148	1.93293847814725	0.5	0.179	CF_vs_WT	20_pEC1
1790	Twdlbeta	0.00248686959760928	-2.702564663028	0.05	0.397	CF_vs_WT	20_pEC1
1791	CG3348	0.00335950669498656	-0.703176458245286	0.55	0.872	CF_vs_WT	20_pEC1
1792	Tollo	0.00432873791715267	2.4534260892941	0.2	0.026	CF_vs_WT	20_pEC1
1793	CG17477	0.00528364169397555	2.93621130835181	0.1	0	CF_vs_WT	20_pEC1
1794	Drsl3	0.00528364169397555	3.10350392997337	0.1	0	CF_vs_WT	20_pEC1
1795	Def	0.00528364169397555	2.73506024319902	0.1	0	CF_vs_WT	20_pEC1
1796	DptB	0.00528364169397555	2.57054749336796	0.1	0	CF_vs_WT	20_pEC1
1797	Mur18B	0.00528364169397555	2.62796909485549	0.1	0	CF_vs_WT	20_pEC1
1798	mtg	0.00542918721958676	-2.78343278966176	0.05	0.359	CF_vs_WT	20_pEC1
1799	TwdlY	0.00693817957365886	2.3407454149314	0.15	0.013	CF_vs_WT	20_pEC1
1800	Tg	0.00746029711323226	-1.61276721364762	0.2	0.526	CF_vs_WT	20_pEC1
1801	Fer2LCH	0.00754930055949407	0.522915942312537	0.95	0.91	CF_vs_WT	20_pEC1
1802	CG8460	0.00768622044610257	1.98800805546886	0.25	0.051	CF_vs_WT	20_pEC1
1803	CDase	0.00833981501782525	1.02836818952002	0.9	0.628	CF_vs_WT	20_pEC1
1804	daw	0.00885154465358935	-1.24984201785147	0.55	0.795	CF_vs_WT	20_pEC1
1805	Jon25Bii	0.00901931463429865	0.86094546889064	0.85	0.526	CF_vs_WT	20_pEC1
1806	CG10116	0.0126073222368368	0.725927858627882	0.85	0.641	CF_vs_WT	20_pEC1
1807	CG12374	0.0126078599394949	-0.71233730086258	0.95	0.962	CF_vs_WT	20_pEC1
1808	SPARC	0.0151070787746457	1.76457888626512	0.3	0.09	CF_vs_WT	20_pEC1
1809	CG15117	0.015923926378232	-1.37126515008252	0.4	0.615	CF_vs_WT	20_pEC1
1810	Jon25Bi	0.017004802395389	1.32950463788794	0.85	0.628	CF_vs_WT	20_pEC1
1811	Jon65Aiii	0.0188170926894527	0.600193219431886	1	1	CF_vs_WT	20_pEC1
1812	shv	0.0200736440103104	2.00690837181612	0.3	0.103	CF_vs_WT	20_pEC1
1813	Sulf1	0.0201082876429409	0.574370690950722	1	0.859	CF_vs_WT	20_pEC1
1814	Gel	0.0220194632298965	1.00595166814174	0.65	0.5	CF_vs_WT	20_pEC1
1815	rols	0.0242116775403214	-0.721939090538772	0.75	0.923	CF_vs_WT	20_pEC1
1816	l(3)72Dp	0.0271253066198861	0.982165856777718	0.8	0.436	CF_vs_WT	20_pEC1
1817	Jon65Aii	0.0271896053542353	-2.2668399615383	0.25	0.474	CF_vs_WT	20_pEC1
1818	deltaTry	0.0272652356496987	2.32370319680475	0.15	0.026	CF_vs_WT	20_pEC1
1819	CG7367	0.0272652356496987	2.27967119923312	0.15	0.026	CF_vs_WT	20_pEC1
1820	Cht4	0.0278189073687493	-0.581235418036292	0.2	0.051	CF_vs_WT	20_pEC1
1821	Peritrophin-15b	0.0305640473235166	2.09004006997313	0.2	0.051	CF_vs_WT	20_pEC1
1822	CG5246	0.0324249507619176	-1.19148502536128	0.2	0.474	CF_vs_WT	20_pEC1
1823	Jon65Ai	0.0339037068474377	-1.24418783796559	0.4	0.59	CF_vs_WT	20_pEC1
1824	stl	0.0412841049364092	0.661797514058093	0.8	0.538	CF_vs_WT	20_pEC1
1825	Sema2a	0.0445833689185405	1.0266954312074	0.55	0.333	CF_vs_WT	20_pEC1
1826	Nplp4	0.0461783696023778	2.59811291717934	0.1	0.013	CF_vs_WT	20_pEC1
1827	PGRP-SC1b	0.0473809427188434	-1.15950062929205	0.1	0.346	CF_vs_WT	20_pEC1
1828	Pdi	0.0491403742368263	0.511706674713342	0.9	0.795	CF_vs_WT	20_pEC1
1829	Kal1	0.049504342479109	2.02117973482377	0.1	0.013	CF_vs_WT	20_pEC1
1830	Adgf-D	0.049504342479109	1.88028229115874	0.1	0.013	CF_vs_WT	20_pEC1
1831	cv-d	0.049504342479109	1.48882343157697	0.1	0.013	CF_vs_WT	20_pEC1
1832	CG5144	0.049504342479109	1.96590341954291	0.1	0.013	CF_vs_WT	20_pEC1
1833	LysD	1.98931406451852e-07	-3.32795488747601	0.2	0.75	CF_vs_WT	21_adult fat body
1834	LysB	4.05267687891155e-06	-4.60688959305339	0.05	0.5	CF_vs_WT	21_adult fat body
1835	Jon65Aiii	5.91237918855866e-05	1.17715780869385	0.95	0.771	CF_vs_WT	21_adult fat body
1836	Tsf1	0.000160461846830137	2.2793229060191	0.675	0.312	CF_vs_WT	21_adult fat body
1837	CG6426	0.000660454101429574	1.55849681051652	0.8	0.5	CF_vs_WT	21_adult fat body
1838	BomS1	0.0008737124771045	2.45534523446001	0.425	0.104	CF_vs_WT	21_adult fat body
1839	Jon25Bi	0.000973328495151884	2.47724969394277	0.5	0.208	CF_vs_WT	21_adult fat body
1840	alphaTry	0.00197316562438893	0.627489730087607	0.9	0.792	CF_vs_WT	21_adult fat body
1841	Fas1	0.00277695693854768	6.14294614555975	0.175	0	CF_vs_WT	21_adult fat body
1842	Jon99Cii	0.00290071185831778	-1.09419510160853	0.675	0.958	CF_vs_WT	21_adult fat body
1843	nec	0.00484763098059823	1.10013212867689	0.625	0.333	CF_vs_WT	21_adult fat body
1844	CDase	0.00516232281826033	4.62233503998657	0.2	0.021	CF_vs_WT	21_adult fat body
1845	Nep4	0.0052928674378119	2.30405532308616	0.35	0.104	CF_vs_WT	21_adult fat body
1846	Jon25Bii	0.00533611203707634	2.38855171725419	0.375	0.125	CF_vs_WT	21_adult fat body
1847	Col4a1	0.00567295084078203	-0.925137888669806	0.6	0.875	CF_vs_WT	21_adult fat body
1848	CG5455	0.00584937446843369	-1.45948748342946	0.125	0.396	CF_vs_WT	21_adult fat body
1849	CNMa	0.00629582183972911	-1.18761071271351	0.175	0.458	CF_vs_WT	21_adult fat body
1850	Jon99Fi	0.00641126717551124	-2.02122958591698	0.3	0.604	CF_vs_WT	21_adult fat body
1851	LanB2	0.00691080986171181	2.3299954383441	0.2	0.021	CF_vs_WT	21_adult fat body
1852	BomS2	0.00700016616157052	2.02129244422094	0.675	0.458	CF_vs_WT	21_adult fat body
1853	CG32373	0.011919784901012	1.61634870115301	0.45	0.25	CF_vs_WT	21_adult fat body
1854	IM33	0.0128013175948262	-0.76176232556985	0.875	0.979	CF_vs_WT	21_adult fat body
1855	CG30046	0.0139842690005284	1.6275585992814	0.375	0.146	CF_vs_WT	21_adult fat body
1856	IM4	0.0140349891081349	1.97297416494074	0.65	0.396	CF_vs_WT	21_adult fat body
1857	CG40160	0.0144467540370087	1.40324705715724	0.55	0.354	CF_vs_WT	21_adult fat body
1858	mys	0.0149989339727799	0.926199306079692	0.75	0.667	CF_vs_WT	21_adult fat body
1859	Fer2LCH	0.0155669273199265	0.528639494526536	0.975	0.833	CF_vs_WT	21_adult fat body
1860	LysE	0.0161986925069002	-2.5190049605087	0.1	0.312	CF_vs_WT	21_adult fat body
1861	BomBc2	0.0214937160980948	1.39772847204762	0.8	0.729	CF_vs_WT	21_adult fat body
1862	CG10407	0.0219181459936758	-2.44858622828223	0	0.125	CF_vs_WT	21_adult fat body
1863	CG30159	0.0219181459936758	-3.44572026508816	0	0.125	CF_vs_WT	21_adult fat body
1864	GILT2	0.022627331501344	1.46135896563979	0.5	0.312	CF_vs_WT	21_adult fat body
1865	NijA	0.0230822801551995	1.4099785212472	0.375	0.167	CF_vs_WT	21_adult fat body
1866	CG4267	0.0266020912191057	4.13626549956202	0.1	0	CF_vs_WT	21_adult fat body
1867	BomT2	0.0276152992303727	1.16826273585814	0.5	0.292	CF_vs_WT	21_adult fat body
1868	CG10353	0.0298678339082642	-1.13818488515439	0.175	0.396	CF_vs_WT	21_adult fat body
1869	DptB	0.0300154979688477	1.70161102480723	0.15	0.021	CF_vs_WT	21_adult fat body
1870	CG31326	0.0361218772226859	2.87095766307577	0.175	0.042	CF_vs_WT	21_adult fat body
1871	zetaTry	0.0376852193633731	-2.4501024224306	0	0.104	CF_vs_WT	21_adult fat body
1872	lectin-37Da	0.0390479430197071	2.51023412074913	0.175	0.042	CF_vs_WT	21_adult fat body
1873	BomS4	0.0399722893985346	1.12939631729147	0.55	0.333	CF_vs_WT	21_adult fat body
1874	Fer1HCH	0.0437518728601072	0.81691630490052	0.925	0.875	CF_vs_WT	21_adult fat body
1875	Pvf1	0.048217638578508	1.96290527217437	0.225	0.083	CF_vs_WT	21_adult fat body
1876	CG40470	0.049296209053012	-4.06131068072999	0.025	0.146	CF_vs_WT	21_adult fat body
